# Supplementary material for: Prediction of the therapeutic mechanism of Sugemule-4 in insomnia treatment using network pharmacology and molecular docking
Source: Medicine (Baltimore). 2026 May 12;104(49):e46489. doi: 10.1097/MD.0000000000046489 (PMC12688716; doi:10.1097/MD.0000000000046489)
Supplement: Supplementary file 2 [file medi-104-e46489-s002.xlsx]

## Sheet: Sheet 1
Table S1. All compounds included in the subsequent analysis and their physicochemical properties.
Table S2. A total of 3,847 disease-related targets were obtained after standardization and removal of duplicates.
Table S3. The topological information of the protein–protein interaction (PPI) network of the 364 intersecting targets.
Table S4. All Biological Process (BP) terms.
Table S5. All Cellular Component (CC) terms.
Table S6. All Molecular Function (MF) terms.
Table S7. All KEGG pathways.
Table S8. Molecular docking was performed in triplicate; SD and range are shown.

## Sheet: Table S1
	Compound Name	Molecular Weight	Consensus Log P	#H-bond acceptors	#H-bond donors	TPSA	ESOL Log S	GI absorption	BBB permeant	Bioavailability Score
DK1	()-Borneol	154.25	2.38	1	1	20.23	-2.51	High	Yes	0.55
DK2	(2R)-5,7-dihydroxy-2-phenylchroman-4-one	256.25	2.26	4	2	66.76	-3.64	High	Yes	0.55
DK3	(2R)-7-hydroxy-5-methoxy-2-phenylchroman-4-one	270.28	2.44	4	1	55.76	-3.5	High	Yes	0.55
DK4	(3R,5S)-1,7-di(phenyl)heptane-3,5-diol	284.39	3.78	2	2	40.46	-4	High	Yes	0.55
DK5	(4E,6E)-1,7-bis(3,4-dihydroxyphenyl)hepta-4,6-dien-3-one	326.34	2.78	5	4	97.99	-3.82	High	No	0.55
DK6	(5S)-5-isopropyl-2-methyl-1-cyclohex-2-enone	152.23	2.44	1	0	17.07	-2.29	High	Yes	0.55
DK7	?”-Cadinol,?”-Cadinene	222.37	3.44	1	1	20.23	-3.26	High	Yes	0.55
DK8	1,7-diphenyl-4,6-heptadien-3-one	262.35	4.32	1	0	17.07	-4.39	High	Yes	0.55
DK9	1,7-diphenyl-5-hydroxy-4,6-heptadien-3-one	328.36	2.42	5	5	101.15	-4	High	No	0.55
DK10	1-Isopropyl-4-Methylcyclohex-3-Enol,4-Terpineol	154.25	2.6	1	1	20.23	-2.78	High	Yes	0.55
DK11	2,3,7-trihydroxy-5-(3,4-dihydroxy-E-styryl)-6,7,8,9-tetrahydro-5H-benzocycloheptene	328.36	2.42	5	5	101.15	-4	High	No	0.55
DK12	2',4'-dihydroxy-6'-methhoxychalcone	270.28	2.6	4	2	66.76	-3.9	High	Yes	0.55
DK13	5-[(2R,3R)-7-methoxy-3-methyl-5-[(E)-prop-1-enyl]-2,3-dihydrobenzofuran-2-yl]-1,3-benzodioxole	324.37	4.11	4	0	36.92	-4.91	High	Yes	0.55
DK14	7-O-Methyleriodictyol	302.28	1.86	6	3	96.22	-3.47	High	No	0.55
DK15	Alnusone	294.34	3.25	3	2	57.53	-4.38	High	Yes	0.55
DK16	cis-Cinnamaldehyde	132.16	1.93	1	0	17.07	-2.17	High	Yes	0.55
DK17	dehydrodiisoeugenol	326.39	3.88	4	1	47.92	-4.73	High	Yes	0.55
DK18	eugenol	164.2	2.25	2	1	29.46	-2.46	High	Yes	0.55
DK19	humulene epoxide ii	220.35	3.72	1	0	12.53	-3.63	High	Yes	0.55
DK20	isocembrol	290.48	4.75	1	1	20.23	-4.77	High	No	0.55
DK21	ISOELEMICIN	208.25	2.58	3	0	27.69	-2.72	High	Yes	0.55
DK22	Jaranol	314.29	2.36	6	2	89.13	-3.71	High	No	0.55
DK23	L-Bornyl acetate	196.29	3	2	0	26.3	-3.63	High	Yes	0.55
DK24	1-Carvone	150.22	2.44	1	0	17.07	-2.41	High	Yes	0.55
DK25	Methylcinnamate	162.19	2.22	2	0	26.3	-2.67	High	Yes	0.55
DK26	myrtenal	150.22	2.38	1	0	17.07	-2.58	High	Yes	0.55
DK27	o-Thymol	150.22	2.82	1	1	20.23	-3.31	High	Yes	0.55
DK28	Piperitol	356.37	2.56	6	1	66.38	-3.76	High	Yes	0.55
DK29	p-menth-4-en-3-one	152.23	2.45	1	0	17.07	-2.27	High	Yes	0.55
DK30	protocatechuic acid	154.12	0.65	4	3	77.76	-1.86	High	No	0.56
DK31	quercetin	302.24	1.23	7	5	131.36	-3.16	High	No	0.55
DK32	Rhamnocitrin	300.26	1.98	6	3	100.13	-3.51	High	No	0.55
DK33	Safrol	162.19	2.52	2	0	18.46	-2.95	High	Yes	0.55
DK34	caryophyllene epoxid	154.25	2.6	1	1	20.23	-2.78	High	Yes	0.55
DK35	trans-p-2-Menthen-1-ol	154.25	2.29	1	1	20.23	-2.17	High	Yes	0.55
DK36	ZINC02040970	222.37	4.18	1	1	20.23	-3.8	High	Yes	0.55
BB1	(E,E,E)-11-(1,3-Benzodioxol-5-yl)-N-(2-methylpropyl)-2,4,10-undecatrienenamide	355.47	5.02	3	1	47.56	-5.67	High	Yes	0.55
BB2	1-[1-oxo-9(3, 4-methylenedioxyphenyl)-2E,8E-nonadienyl] pyrrolidine	353.45	4.82	3	1	47.56	-5.44	High	Yes	0.55
BB3	15-alpha-hydroxyneoline	453.57	0.14	8	4	111.85	-1.67	High	No	0.55
BB4	4-[(1-Carboxy-2-methylbutyl)amino]-2(1H)-pyrimidinone	225.24	0.32	4	3	95.08	-1.69	High	No	0.56
BB5	Bicyclo[3. 2. 2]non-6-en-3-one	136.19	1.85	1	0	17.07	-1.63	High	Yes	0.55
BB6	bisdemethoxycurcumin	308.33	2.83	4	2	74.6	-3.8	High	Yes	0.55
BB7	cedryl acetate	264.4	3.98	2	0	26.3	-4.16	High	Yes	0.55
BB8	cis-2-Decalone	152.23	2.33	1	0	17.07	-2.02	High	Yes	0.55
BB9	dehydropipernonaline	339.43	4.17	3	0	38.77	-4.62	High	Yes	0.55
BB10	delavaconitine	497.62	2.52	7	2	88.46	-4.15	High	No	0.55
BB11	deoxyaconitine	629.74	2.09	11	2	133.22	-3.9	High	No	0.17
BB12	dihydropiperlonguminine	275.34	3.02	3	1	47.56	-3.52	High	Yes	0.55
BB13	guineensine	383.52	5.58	3	1	47.56	-5.81	High	Yes	0.55
BB14	HCI	150.17	1.78	2	1	37.3	-2.14	High	Yes	0.85
BB15	Hypnon	120.15	1.82	1	0	17.07	-2.01	High	Yes	0.55
BB16	ignavine	449.54	2.1	6	3	90.23	-3.51	High	No	0.55
BB17	isoeugenol	164.2	2.41	2	1	29.46	-3.01	High	Yes	0.55
BB18	Isolongifolene epoxide	220.35	3.73	1	0	12.53	-3.63	High	Yes	0.55
BB19	laurotetanine	327.37	2.61	5	2	59.95	-3.67	High	Yes	0.55
BB20	Lawsone	174.15	0.96	3	1	54.37	-1.8	High	Yes	0.85
BB21	l-undecylenyl-3,4-methylenedioxybenzene	274.4	5.53	2	0	18.46	-6.13	High	Yes	0.55
BB22	Methyl hydrocinnamate	164.2	2.21	2	0	26.3	-2.43	High	Yes	0.55
BB23	N-(2,5-dimethoxyphenyl)-4-methoxybenzamide	287.31	2.79	4	1	56.79	-3.77	High	Yes	0.55
BB24	neoline	437.57	0.95	7	3	91.62	-2.19	High	No	0.55
BB25	palmitic acid	256.42	5.2	2	1	37.3	-5.02	High	Yes	0.85
BB26	Pellitorin	223.35	3.64	1	1	29.1	-3.4	High	Yes	0.55
BB27	Piperanine	287.35	3.1	3	0	38.77	-3.65	High	Yes	0.55
BB28	piperine	285.34	3.03	3	0	38.77	-3.74	High	Yes	0.55
BB29	piperlonguminine	273.33	3.17	3	1	47.56	-4.08	High	Yes	0.55
BB30	pipernonaline	341.44	4.36	3	0	38.77	-4.84	High	Yes	0.55
BB31	PIPERONYLIC ACID	166.13	1.35	4	1	55.76	-2.53	High	Yes	0.85
BB32	piperundecalidine	367.48	4.86	3	0	38.77	-5.33	High	Yes	0.55
BB33	piplartine	317.34	1.96	5	0	65.07	-2.91	High	Yes	0.55
BB34	Pisatin	314.29	2.19	6	1	66.38	-3.73	High	Yes	0.55
BB35	Pisol	186.33	3.94	1	1	20.23	-3.57	High	Yes	0.55
BB36	sesamin	354.35	2.79	6	0	55.38	-3.93	High	Yes	0.55
BB37	sylvatine	383.52	5.47	3	1	47.56	-5.58	High	Yes	0.55
BB38	ZINC03996196	386.44	3.05	6	0	55.38	-4.01	High	Yes	0.55
BB39	α-cubebol	222.37	3.43	1	1	20.23	-3.26	High	Yes	0.55
SZR1	(?)-caaverine	267.32	2.67	3	2	41.49	-3.54	High	Yes	0.55
SZR2	(2S,3S)-N-[(1S)-1-carbamoyl-3-methyl-butyl]-2-[[(2S)-2-dimethylamino-3-phenyl-propanoyl]amino]-3-(4-formylphenoxy)-4-methyl-valeramide	538.68	3.1	6	3	130.83	-4.91	High	No	0.55
SZR3	(S)-Coclaurine	285.34	2.36	4	3	61.72	-3.46	High	Yes	0.55
SZR4	alphitolic acid	154.25	2.58	1	1	20.23	-2.87	High	Yes	0.55
SZR5	coumestrol	268.22	2.46	5	2	83.81	-3.87	High	No	0.55
SZR6	dauricine	624.77	5.54	8	1	72.86	-7.66	High	No	0.55
SZR7	dl-Nuciferine	295.38	3.27	3	0	21.7	-4.1	High	Yes	0.55
SZR8	Jujubogenin	472.7	5.28	4	2	58.92	-6.65	High	No	0.55
SZR9	juzirine	281.31	2.59	4	2	62.58	-3.42	High	Yes	0.55
SZR10	Lysicamine	291.3	3	4	0	48.42	-4.27	High	Yes	0.55
SZR11	n-methylasimilobine	281.35	2.8	3	1	32.7	-3.6	High	Yes	0.55
SZR12	n-trans-feruloyltyramine	313.35	2.39	4	3	78.79	-3.03	High	No	0.55
SZR13	sanjoinine B	520.66	3.25	5	4	108.56	-5.72	High	No	0.55
SZR14	zizyphusine	342.41	0.66	4	2	58.92	-3.91	High	Yes	0.55
XHQ1	Apigenin	270.24	2.11	5	3	90.9	-3.94	High	No	0.55
XHQ2	Caffeic acid	180.16	0.93	4	3	77.76	-1.89	High	No	0.56
XHQ3	Dehydrocostus lactone	230.3	3	2	0	26.3	-2.92	High	Yes	0.55
XHQ4	Kaempferol	286.24	1.58	6	4	111.13	-3.31	High	No	0.55
XHQ5	L-Leucine	131.17	-0.38	3	2	63.32	0.5	High	No	0.55
XHQ6	L-Tyrosine	181.19	-0.49	4	3	83.55	0.32	High	No	0.55
XHQ7	L-Valine	117.15	-0.78	3	2	63.32	0.99	High	No	0.55
XHQ8	Parthenolide	248.32	2.64	3	0	38.83	-2.85	High	Yes	0.55
XHQ9	p-Coumaric acid	164.16	1.26	3	2	57.53	-2.02	High	Yes	0.85
XHQ10	phellanral	114.19	2.05	1	0	17.07	-1.68	High	Yes	0.55
XHQ11	Sinapic acid	224.21	1.31	5	2	75.99	-2.16	High	No	0.56
XHQ12	syringol	154.16	1.32	3	1	38.69	-1.79	High	Yes	0.55
A1	()-alpha-Terpineol	154.25	2.49	1	1	20.23	-2.87	High	Yes	0.55
A2	CAM	152.23	2.37	1	0	17.07	-2.16	High	Yes	0.55
A3	luteolin	286.24	1.73	6	4	111.13	-3.71	High	No	0.55
A4	()-Terpinen-4-ol	154.25	2.6	1	1	20.23	-2.78	High	Yes	0.55
A5	FER	194.18	1.36	4	2	66.76	-2.11	High	Yes	0.85

## Sheet: Table S2
Entry	Reviewed	Entry Name	Protein names	Organism	Length	Gene Names	Category
P22607	reviewed	FGFR3_HUMAN	Fibroblast growth factor receptor 3 (FGFR-3) (EC 2.7.10.1) (CD antigen CD333)	Homo sapiens (Human)	806	FGFR3	genecards
P42345	reviewed	MTOR_HUMAN	Serine/threonine-protein kinase mTOR (EC 2.7.11.1) (FK506-binding protein 12-rapamycin complex-associated protein 1) (FKBP12-rapamycin complex-associated protein) (Mammalian target of rapamycin) (mTOR) (Mechanistic target of rapamycin) (Rapamycin and FKBP12 target 1) (Rapamycin target protein 1) (Tyrosine-protein kinase mTOR) (EC 2.7.10.2)	Homo sapiens (Human)	2549	MTOR	genecards
Q9Y243	reviewed	AKT3_HUMAN	RAC-gamma serine/threonine-protein kinase (EC 2.7.11.1) (Protein kinase Akt-3) (Protein kinase B gamma) (PKB gamma) (RAC-PK-gamma) (STK-2)	Homo sapiens (Human)	479	AKT3	genecards
P00533	reviewed	EGFR_HUMAN	Epidermal growth factor receptor (EC 2.7.10.1) (Proto-oncogene c-ErbB-1) (Receptor tyrosine-protein kinase erbB-1)	Homo sapiens (Human)	1210	EGFR	genecards
P21802	reviewed	FGFR2_HUMAN	Fibroblast growth factor receptor 2 (FGFR-2) (EC 2.7.10.1) (K-sam) (KGFR) (Keratinocyte growth factor receptor) (CD antigen CD332)	Homo sapiens (Human)	821	FGFR2	genecards
P08069	reviewed	IGF1R_HUMAN	Insulin-like growth factor 1 receptor (EC 2.7.10.1) (Insulin-like growth factor I receptor) (IGF-I receptor) (CD antigen CD221) [Cleaved into: Insulin-like growth factor 1 receptor alpha chain; Insulin-like growth factor 1 receptor beta chain]	Homo sapiens (Human)	1367	IGF1R	genecards
P04626	reviewed	ERBB2_HUMAN	Receptor tyrosine-protein kinase erbB-2 (EC 2.7.10.1) (Metastatic lymph node gene 19 protein) (MLN 19) (Proto-oncogene Neu) (Proto-oncogene c-ErbB-2) (Tyrosine kinase-type cell surface receptor HER2) (p185erbB2) (CD antigen CD340)	Homo sapiens (Human)	1255	ERBB2	genecards
Q92793	reviewed	CBP_HUMAN	CREB-binding protein (Histone lysine acetyltransferase CREBBP) (EC 2.3.1.48) (Protein lactyltransferas CREBBP) (EC 2.3.1.-) (Protein-lysine acetyltransferase CREBBP) (EC 2.3.1.-)	Homo sapiens (Human)	2442	CREBBP	genecards
Q02750	reviewed	MP2K1_HUMAN	Dual specificity mitogen-activated protein kinase kinase 1 (MAP kinase kinase 1) (MAPKK 1) (MKK1) (EC 2.7.12.2) (ERK activator kinase 1) (MAPK/ERK kinase 1) (MEK 1)	Homo sapiens (Human)	393	MAP2K1	genecards
Q15303	reviewed	ERBB4_HUMAN	Receptor tyrosine-protein kinase erbB-4 (EC 2.7.10.1) (Proto-oncogene-like protein c-ErbB-4) (Tyrosine kinase-type cell surface receptor HER4) (p180erbB4) [Cleaved into: ERBB4 intracellular domain (4ICD) (E4ICD) (s80HER4)]	Homo sapiens (Human)	1308	ERBB4	genecards
P08581	reviewed	MET_HUMAN	Hepatocyte growth factor receptor (HGF receptor) (EC 2.7.10.1) (HGF/SF receptor) (Proto-oncogene c-Met) (Scatter factor receptor) (SF receptor) (Tyrosine-protein kinase Met)	Homo sapiens (Human)	1390	MET	genecards
P49768	reviewed	PSN1_HUMAN	Presenilin-1 (PS-1) (EC 3.4.23.-) (Protein S182) [Cleaved into: Presenilin-1 NTF subunit; Presenilin-1 CTF subunit; Presenilin-1 CTF12 (PS1-CTF12)]	Homo sapiens (Human)	467	PSEN1	genecards
P00441	reviewed	SODC_HUMAN	Superoxide dismutase [Cu-Zn] (EC 1.15.1.1) (Superoxide dismutase 1) (hSod1)	Homo sapiens (Human)	154	SOD1	genecards
P04637	reviewed	P53_HUMAN	Cellular tumor antigen p53 (Antigen NY-CO-13) (Phosphoprotein p53) (Tumor suppressor p53)	Homo sapiens (Human)	393	TP53	genecards
P31749	reviewed	AKT1_HUMAN	RAC-alpha serine/threonine-protein kinase (EC 2.7.11.1) (Protein kinase B) (PKB) (Protein kinase B alpha) (PKB alpha) (Proto-oncogene c-Akt) (RAC-PK-alpha)	Homo sapiens (Human)	480	AKT1	genecards
O60674	reviewed	JAK2_HUMAN	Tyrosine-protein kinase JAK2 (EC 2.7.10.2) (Janus kinase 2) (JAK-2)	Homo sapiens (Human)	1132	JAK2	genecards
Q16620	reviewed	NTRK2_HUMAN	BDNF/NT-3 growth factors receptor (EC 2.7.10.1) (GP145-TrkB) (Trk-B) (Neurotrophic tyrosine kinase receptor type 2) (TrkB tyrosine kinase) (Tropomyosin-related kinase B)	Homo sapiens (Human)	822	NTRK2	genecards
P29597	reviewed	TYK2_HUMAN	Non-receptor tyrosine-protein kinase TYK2 (EC 2.7.10.2)	Homo sapiens (Human)	1187	TYK2	genecards
Q06124	reviewed	PTN11_HUMAN	Tyrosine-protein phosphatase non-receptor type 11 (EC 3.1.3.48) (Protein-tyrosine phosphatase 1D) (PTP-1D) (Protein-tyrosine phosphatase 2C) (PTP-2C) (SH-PTP2) (SHP-2) (Shp2) (SH-PTP3)	Homo sapiens (Human)	593	PTPN11	genecards
P14780	reviewed	MMP9_HUMAN	Matrix metalloproteinase-9 (MMP-9) (EC 3.4.24.35) (92 kDa gelatinase) (92 kDa type IV collagenase) (Gelatinase B) (GELB) [Cleaved into: 67 kDa matrix metalloproteinase-9; 82 kDa matrix metalloproteinase-9]	Homo sapiens (Human)	707	MMP9	genecards
Q06187	reviewed	BTK_HUMAN	Tyrosine-protein kinase BTK (EC 2.7.10.2) (Agammaglobulinemia tyrosine kinase) (ATK) (B-cell progenitor kinase) (BPK) (Bruton tyrosine kinase)	Homo sapiens (Human)	659	BTK	genecards
P08253	reviewed	MMP2_HUMAN	72 kDa type IV collagenase (EC 3.4.24.24) (72 kDa gelatinase) (Gelatinase A) (Matrix metalloproteinase-2) (MMP-2) (TBE-1) [Cleaved into: PEX]	Homo sapiens (Human)	660	MMP2	genecards
P84022	reviewed	SMAD3_HUMAN	Mothers against decapentaplegic homolog 3 (MAD homolog 3) (Mad3) (Mothers against DPP homolog 3) (hMAD-3) (JV15-2) (SMAD family member 3) (SMAD 3) (Smad3) (hSMAD3)	Homo sapiens (Human)	425	SMAD3	genecards
P36897	reviewed	TGFR1_HUMAN	TGF-beta receptor type-1 (TGFR-1) (EC 2.7.11.30) (Activin A receptor type II-like protein kinase of 53kD) (Activin receptor-like kinase 5) (ALK-5) (ALK5) (Serine/threonine-protein kinase receptor R4) (SKR4) (TGF-beta type I receptor) (Transforming growth factor-beta receptor type I) (TGF-beta receptor type I) (TbetaR-I)	Homo sapiens (Human)	503	TGFBR1	genecards
P03372	reviewed	ESR1_HUMAN	Estrogen receptor (ER) (ER-alpha) (Estradiol receptor) (Nuclear receptor subfamily 3 group A member 1)	Homo sapiens (Human)	595	ESR1	genecards
Q15910	reviewed	EZH2_HUMAN	Histone-lysine N-methyltransferase EZH2 (EC 2.1.1.356) (ENX-1) (Enhancer of zeste homolog 2) (Lysine N-methyltransferase 6)	Homo sapiens (Human)	746	EZH2	genecards
P36888	reviewed	FLT3_HUMAN	Receptor-type tyrosine-protein kinase FLT3 (EC 2.7.10.1) (FL cytokine receptor) (Fetal liver kinase-2) (FLK-2) (Fms-like tyrosine kinase 3) (FLT-3) (Stem cell tyrosine kinase 1) (STK-1) (CD antigen CD135)	Homo sapiens (Human)	993	FLT3	genecards
P23458	reviewed	JAK1_HUMAN	Tyrosine-protein kinase JAK1 (EC 2.7.10.2) (Janus kinase 1) (JAK-1)	Homo sapiens (Human)	1154	JAK1	genecards
P10721	reviewed	KIT_HUMAN	Mast/stem cell growth factor receptor Kit (SCFR) (EC 2.7.10.1) (Piebald trait protein) (PBT) (Proto-oncogene c-Kit) (Tyrosine-protein kinase Kit) (p145 c-kit) (v-kit Hardy-Zuckerman 4 feline sarcoma viral oncogene homolog) (CD antigen CD117)	Homo sapiens (Human)	976	KIT	genecards
P19838	reviewed	NFKB1_HUMAN	Nuclear factor NF-kappa-B p105 subunit (DNA-binding factor KBF1) (EBP-1) (Nuclear factor of kappa light polypeptide gene enhancer in B-cells 1) [Cleaved into: Nuclear factor NF-kappa-B p50 subunit]	Homo sapiens (Human)	968	NFKB1	genecards
P16234	reviewed	PGFRA_HUMAN	Platelet-derived growth factor receptor alpha (PDGF-R-alpha) (PDGFR-alpha) (EC 2.7.10.1) (Alpha platelet-derived growth factor receptor) (Alpha-type platelet-derived growth factor receptor) (CD140 antigen-like family member A) (CD140a antigen) (Platelet-derived growth factor alpha receptor) (Platelet-derived growth factor receptor 2) (PDGFR-2) (CD antigen CD140a)	Homo sapiens (Human)	1089	PDGFRA	genecards
Q13485	reviewed	SMAD4_HUMAN	Mothers against decapentaplegic homolog 4 (MAD homolog 4) (Mothers against DPP homolog 4) (Deletion target in pancreatic carcinoma 4) (SMAD family member 4) (SMAD 4) (Smad4) (hSMAD4)	Homo sapiens (Human)	552	SMAD4	genecards
P42224	reviewed	STAT1_HUMAN	Signal transducer and activator of transcription 1-alpha/beta (Transcription factor ISGF-3 components p91/p84)	Homo sapiens (Human)	750	STAT1	genecards
P40763	reviewed	STAT3_HUMAN	Signal transducer and activator of transcription 3 (Acute-phase response factor)	Homo sapiens (Human)	770	STAT3	genecards
P11802	reviewed	CDK4_HUMAN	Cyclin-dependent kinase 4 (EC 2.7.11.22) (Cell division protein kinase 4) (PSK-J3)	Homo sapiens (Human)	303	CDK4	genecards
P35968	reviewed	VGFR2_HUMAN	Vascular endothelial growth factor receptor 2 (VEGFR-2) (EC 2.7.10.1) (Fetal liver kinase 1) (FLK-1) (Kinase insert domain receptor) (KDR) (Protein-tyrosine kinase receptor flk-1) (CD antigen CD309)	Homo sapiens (Human)	1356	KDR	genecards
O14672	reviewed	ADA10_HUMAN	Disintegrin and metalloproteinase domain-containing protein 10 (ADAM 10) (EC 3.4.24.81) (CDw156) (Kuzbanian protein homolog) (Mammalian disintegrin-metalloprotease) (CD antigen CD156c)	Homo sapiens (Human)	748	ADAM10	genecards
P24385	reviewed	CCND1_HUMAN	G1/S-specific cyclin-D1 (B-cell lymphoma 1 protein) (BCL-1) (BCL-1 oncogene) (PRAD1 oncogene)	Homo sapiens (Human)	295	CCND1	genecards
P37840	reviewed	SYUA_HUMAN	Alpha-synuclein (Non-A beta component of AD amyloid) (Non-A4 component of amyloid precursor) (NACP)	Homo sapiens (Human)	140	SNCA	genecards
P01375	reviewed	TNFA_HUMAN	Tumor necrosis factor (Cachectin) (TNF-alpha) (Tumor necrosis factor ligand superfamily member 2) (TNF-a) [Cleaved into: Tumor necrosis factor, membrane form (N-terminal fragment) (NTF); Intracellular domain 1 (ICD1); Intracellular domain 2 (ICD2); C-domain 1; C-domain 2; Tumor necrosis factor, soluble form]	Homo sapiens (Human)	233	TNF	genecards
P09936	reviewed	UCHL1_HUMAN	Ubiquitin carboxyl-terminal hydrolase isozyme L1 (UCH-L1) (EC 3.4.19.12) (Neuron cytoplasmic protein 9.5) (PGP 9.5) (PGP9.5) (Ubiquitin thioesterase L1)	Homo sapiens (Human)	223	UCHL1	genecards
Q13224	reviewed	NMDE2_HUMAN	Glutamate receptor ionotropic, NMDA 2B (GluN2B) (Glutamate [NMDA] receptor subunit epsilon-2) (N-methyl D-aspartate receptor subtype 2B) (NMDAR2B) (NR2B) (N-methyl-D-aspartate receptor subunit 3) (NR3) (hNR3)	Homo sapiens (Human)	1484	GRIN2B	genecards
P37231	reviewed	PPARG_HUMAN	Peroxisome proliferator-activated receptor gamma (PPAR-gamma) (Nuclear receptor subfamily 1 group C member 3)	Homo sapiens (Human)	505	PPARG	genecards
P46531	reviewed	NOTC1_HUMAN	Neurogenic locus notch homolog protein 1 (Notch 1) (hN1) (Translocation-associated notch protein TAN-1) [Cleaved into: Notch 1 extracellular truncation (NEXT); Notch 1 intracellular domain (NICD)]	Homo sapiens (Human)	2555	NOTCH1	genecards
P00519	reviewed	ABL1_HUMAN	Tyrosine-protein kinase ABL1 (EC 2.7.10.2) (Abelson murine leukemia viral oncogene homolog 1) (Abelson tyrosine-protein kinase 1) (Proto-oncogene c-Abl) (p150)	Homo sapiens (Human)	1130	ABL1	genecards
P01137	reviewed	TGFB1_HUMAN	Transforming growth factor beta-1 proprotein [Cleaved into: Latency-associated peptide (LAP); Transforming growth factor beta-1 (TGF-beta-1)]	Homo sapiens (Human)	390	TGFB1	genecards
P05164	reviewed	PERM_HUMAN	Myeloperoxidase (MPO) (EC 1.11.2.2) [Cleaved into: Myeloperoxidase; 89 kDa myeloperoxidase; 84 kDa myeloperoxidase; Myeloperoxidase light chain; Myeloperoxidase heavy chain]	Homo sapiens (Human)	745	MPO	genecards
P10275	reviewed	ANDR_HUMAN	Androgen receptor (Dihydrotestosterone receptor) (Nuclear receptor subfamily 3 group C member 4)	Homo sapiens (Human)	920	AR	genecards
Q14790	reviewed	CASP8_HUMAN	Caspase-8 (CASP-8) (EC 3.4.22.61) (Apoptotic cysteine protease) (Apoptotic protease Mch-5) (CAP4) (FADD-homologous ICE/ced-3-like protease) (FADD-like ICE) (FLICE) (ICE-like apoptotic protease 5) (MORT1-associated ced-3 homolog) (MACH) [Cleaved into: Caspase-8 subunit p18; Caspase-8 subunit p10]	Homo sapiens (Human)	479	CASP8	genecards
Q00535	reviewed	CDK5_HUMAN	Cyclin-dependent kinase 5 (EC 2.7.11.1) (Cell division protein kinase 5) (Cyclin-dependent-like kinase 5) (Serine/threonine-protein kinase PSSALRE) (Tau protein kinase II catalytic subunit) (TPKII catalytic subunit)	Homo sapiens (Human)	292	CDK5	genecards
P22455	reviewed	FGFR4_HUMAN	Fibroblast growth factor receptor 4 (FGFR-4) (EC 2.7.10.1) (CD antigen CD334)	Homo sapiens (Human)	802	FGFR4	genecards
P09601	reviewed	HMOX1_HUMAN	Heme oxygenase 1 (HO-1) (EC 1.14.14.18) [Cleaved into: Heme oxygenase 1 soluble form]	Homo sapiens (Human)	288	HMOX1	genecards
O60603	reviewed	TLR2_HUMAN	Toll-like receptor 2 (Toll/interleukin-1 receptor-like protein 4) (CD antigen CD282)	Homo sapiens (Human)	784	TLR2	genecards
P30556	reviewed	AGTR1_HUMAN	Type-1 angiotensin II receptor (AT1AR) (AT1BR) (Angiotensin II type-1 receptor) (AT1 receptor)	Homo sapiens (Human)	359	AGTR1	genecards
P11274	reviewed	BCR_HUMAN	Breakpoint cluster region protein (EC 2.7.11.1) (Renal carcinoma antigen NY-REN-26)	Homo sapiens (Human)	1271	BCR	genecards
Q15746	reviewed	MYLK_HUMAN	Myosin light chain kinase, smooth muscle (MLCK) (smMLCK) (EC 2.7.11.18) (Kinase-related protein) (KRP) (Telokin) [Cleaved into: Myosin light chain kinase, smooth muscle, deglutamylated form]	Homo sapiens (Human)	1914	MYLK	genecards
P37173	reviewed	TGFR2_HUMAN	TGF-beta receptor type-2 (TGFR-2) (EC 2.7.11.30) (TGF-beta type II receptor) (Transforming growth factor-beta receptor type II) (TGF-beta receptor type II) (TbetaR-II)	Homo sapiens (Human)	567	TGFBR2	genecards
P26358	reviewed	DNMT1_HUMAN	DNA (cytosine-5)-methyltransferase 1 (Dnmt1) (EC 2.1.1.37) (CXXC-type zinc finger protein 9) (DNA methyltransferase HsaI) (DNA MTase HsaI) (M.HsaI) (MCMT)	Homo sapiens (Human)	1616	DNMT1	genecards
Q09472	reviewed	EP300_HUMAN	Histone acetyltransferase p300 (p300 HAT) (EC 2.3.1.48) (E1A-associated protein p300) (Histone butyryltransferase p300) (EC 2.3.1.-) (Histone crotonyltransferase p300) (EC 2.3.1.-) (Protein 2-hydroxyisobutyryltransferase p300) (EC 2.3.1.-) (Protein lactyltransferas p300) (EC 2.3.1.-) (Protein propionyltransferase p300) (EC 2.3.1.-)	Homo sapiens (Human)	2414	EP300	genecards
P07339	reviewed	CATD_HUMAN	Cathepsin D (EC 3.4.23.5) [Cleaved into: Cathepsin D light chain; Cathepsin D heavy chain]	Homo sapiens (Human)	412	CTSD	genecards
O75874	reviewed	IDHC_HUMAN	Isocitrate dehydrogenase [NADP] cytoplasmic (IDH) (IDH1) (EC 1.1.1.42) (Cytosolic NADP-isocitrate dehydrogenase) (IDPc) (NADP(+)-specific ICDH) (Oxalosuccinate decarboxylase)	Homo sapiens (Human)	414	IDH1	genecards
P48735	reviewed	IDHP_HUMAN	Isocitrate dehydrogenase [NADP], mitochondrial (IDH) (EC 1.1.1.42) (ICD-M) (IDP) (NADP(+)-specific ICDH) (Oxalosuccinate decarboxylase)	Homo sapiens (Human)	452	IDH2	genecards
P05106	reviewed	ITB3_HUMAN	Integrin beta-3 (Platelet membrane glycoprotein IIIa) (GPIIIa) (CD antigen CD61)	Homo sapiens (Human)	788	ITGB3	genecards
P52333	reviewed	JAK3_HUMAN	Tyrosine-protein kinase JAK3 (EC 2.7.10.2) (Janus kinase 3) (JAK-3) (Leukocyte janus kinase) (L-JAK)	Homo sapiens (Human)	1124	JAK3	genecards
P01106	reviewed	MYC_HUMAN	Myc proto-oncogene protein (Class E basic helix-loop-helix protein 39) (bHLHe39) (Proto-oncogene c-Myc) (Transcription factor p64)	Homo sapiens (Human)	454	MYC	genecards
P60484	reviewed	PTEN_HUMAN	Phosphatidylinositol 3,4,5-trisphosphate 3-phosphatase and dual-specificity protein phosphatase PTEN (EC 3.1.3.16) (EC 3.1.3.48) (EC 3.1.3.67) (Inositol polyphosphate 3-phosphatase) (EC 3.1.3.-) (Mutated in multiple advanced cancers 1) (Phosphatase and tensin homolog)	Homo sapiens (Human)	403	PTEN	genecards
Q15796	reviewed	SMAD2_HUMAN	Mothers against decapentaplegic homolog 2 (MAD homolog 2) (Mothers against DPP homolog 2) (JV18-1) (Mad-related protein 2) (hMAD-2) (SMAD family member 2) (SMAD 2) (Smad2) (hSMAD2)	Homo sapiens (Human)	467	SMAD2	genecards
Q9UQM7	reviewed	KCC2A_HUMAN	Calcium/calmodulin-dependent protein kinase type II subunit alpha (CaM kinase II subunit alpha) (CaMK-II subunit alpha) (EC 2.7.11.17)	Homo sapiens (Human)	478	CAMK2A	genecards
P08575	reviewed	PTPRC_HUMAN	Receptor-type tyrosine-protein phosphatase C (EC 3.1.3.48) (Leukocyte common antigen) (L-CA) (T200) (CD antigen CD45)	Homo sapiens (Human)	1306	PTPRC	genecards
P21589	reviewed	5NTD_HUMAN	5'-nucleotidase (5'-NT) (EC 3.1.3.35) (EC 3.1.3.5) (EC 3.1.3.89) (EC 3.1.3.91) (EC 3.1.3.99) (5'-deoxynucleotidase) (Ecto-5'-nucleotidase) (IMP-specific 5'-nucleotidase) (Thymidylate 5'-phosphatase) (CD antigen CD73)	Homo sapiens (Human)	574	NT5E	genecards
P01130	reviewed	LDLR_HUMAN	Low-density lipoprotein receptor (LDL receptor)	Homo sapiens (Human)	860	LDLR	genecards
P12821	reviewed	ACE_HUMAN	Angiotensin-converting enzyme (ACE) (EC 3.4.15.1) (Dipeptidyl carboxypeptidase I) (Kininase II) (CD antigen CD143) [Cleaved into: Angiotensin-converting enzyme, soluble form]	Homo sapiens (Human)	1306	ACE	genecards
P04040	reviewed	CATA_HUMAN	Catalase (EC 1.11.1.6)	Homo sapiens (Human)	527	CAT	genecards
Q12879	reviewed	NMDE1_HUMAN	Glutamate receptor ionotropic, NMDA 2A (GluN2A) (Glutamate [NMDA] receptor subunit epsilon-1) (N-methyl D-aspartate receptor subtype 2A) (NMDAR2A) (NR2A) (hNR2A)	Homo sapiens (Human)	1464	GRIN2A	genecards
P27797	reviewed	CALR_HUMAN	Calreticulin (CRP55) (Calregulin) (Endoplasmic reticulum resident protein 60) (ERp60) (HACBP) (grp60)	Homo sapiens (Human)	417	CALR	genecards
P08183	reviewed	MDR1_HUMAN	ATP-dependent translocase ABCB1 (ATP-binding cassette sub-family B member 1) (Multidrug resistance protein 1) (EC 7.6.2.2) (P-glycoprotein 1) (Phospholipid transporter ABCB1) (EC 7.6.2.1) (CD antigen CD243)	Homo sapiens (Human)	1280	ABCB1	genecards
O00206	reviewed	TLR4_HUMAN	Toll-like receptor 4 (hToll) (CD antigen CD284)	Homo sapiens (Human)	839	TLR4	genecards
P09172	reviewed	DOPO_HUMAN	Dopamine beta-hydroxylase (EC 1.14.17.1) (Dopamine beta-monooxygenase) [Cleaved into: Soluble dopamine beta-hydroxylase]	Homo sapiens (Human)	617	DBH	genecards
P07900	reviewed	HS90A_HUMAN	Heat shock protein HSP 90-alpha (EC 3.6.4.10) (Heat shock 86 kDa) (HSP 86) (HSP86) (Heat shock protein family C member 1) (Lipopolysaccharide-associated protein 2) (LAP-2) (LPS-associated protein 2) (Renal carcinoma antigen NY-REN-38)	Homo sapiens (Human)	732	HSP90AA1	genecards
P01133	reviewed	EGF_HUMAN	Pro-epidermal growth factor (EGF) [Cleaved into: Epidermal growth factor (Urogastrone)]	Homo sapiens (Human)	1207	EGF	genecards
Q9UM47	reviewed	NOTC3_HUMAN	Neurogenic locus notch homolog protein 3 (Notch 3) [Cleaved into: Notch 3 extracellular truncation; Notch 3 intracellular domain]	Homo sapiens (Human)	2321	NOTCH3	genecards
P61812	reviewed	TGFB2_HUMAN	Transforming growth factor beta-2 proprotein (Cetermin) (Glioblastoma-derived T-cell suppressor factor) (G-TSF) [Cleaved into: Latency-associated peptide (LAP); Transforming growth factor beta-2 (TGF-beta-2)]	Homo sapiens (Human)	414	TGFB2	genecards
Q9Y6K1	reviewed	DNM3A_HUMAN	DNA (cytosine-5)-methyltransferase 3A (Dnmt3a) (EC 2.1.1.37) (Cysteine methyltransferase DNMT3A) (EC 2.1.1.-) (DNA methyltransferase HsaIIIA) (DNA MTase HsaIIIA) (M.HsaIIIA)	Homo sapiens (Human)	912	DNMT3A	genecards
O14746	reviewed	TERT_HUMAN	Telomerase reverse transcriptase (EC 2.7.7.49) (HEST2) (Telomerase catalytic subunit) (Telomerase-associated protein 2) (TP2)	Homo sapiens (Human)	1132	TERT	genecards
P98170	reviewed	XIAP_HUMAN	E3 ubiquitin-protein ligase XIAP (EC 2.3.2.27) (Baculoviral IAP repeat-containing protein 4) (IAP-like protein) (ILP) (hILP) (Inhibitor of apoptosis protein 3) (IAP-3) (hIAP-3) (hIAP3) (RING-type E3 ubiquitin transferase XIAP) (X-linked inhibitor of apoptosis protein) (X-linked IAP)	Homo sapiens (Human)	497	XIAP	genecards
P42262	reviewed	GRIA2_HUMAN	Glutamate receptor 2 (GluR-2) (AMPA-selective glutamate receptor 2) (GluR-B) (GluR-K2) (Glutamate receptor ionotropic, AMPA 2)	Homo sapiens (Human)	883	GRIA2	genecards
P04792	reviewed	HSPB1_HUMAN	Heat shock protein beta-1 (HspB1) (28 kDa heat shock protein) (Estrogen-regulated 24 kDa protein) (Heat shock 27 kDa protein) (HSP 27) (Heat shock protein family B member 1) (Stress-responsive protein 27) (SRP27)	Homo sapiens (Human)	205	HSPB1	genecards
P49815	reviewed	TSC2_HUMAN	Tuberin (Tuberous sclerosis 2 protein)	Homo sapiens (Human)	1807	TSC2	genecards
Q12882	reviewed	DPYD_HUMAN	Dihydropyrimidine dehydrogenase [NADP(+)] (DHPDHase) (DPD) (EC 1.3.1.2) (Dihydrothymine dehydrogenase) (Dihydrouracil dehydrogenase)	Homo sapiens (Human)	1025	DPYD	genecards
Q08209	reviewed	PP2BA_HUMAN	Protein phosphatase 3 catalytic subunit alpha (EC 3.1.3.16) (CAM-PRP catalytic subunit) (Calcineurin A alpha) (Calmodulin-dependent calcineurin A subunit alpha isoform) (CNA alpha) (Serine/threonine-protein phosphatase 2B catalytic subunit alpha isoform)	Homo sapiens (Human)	521	PPP3CA	genecards
P43403	reviewed	ZAP70_HUMAN	Tyrosine-protein kinase ZAP-70 (EC 2.7.10.2) (70 kDa zeta-chain associated protein) (Syk-related tyrosine kinase)	Homo sapiens (Human)	619	ZAP70	genecards
Q07812	reviewed	BAX_HUMAN	Apoptosis regulator BAX (Bcl-2-like protein 4) (Bcl2-L-4)	Homo sapiens (Human)	192	BAX	genecards
P05231	reviewed	IL6_HUMAN	Interleukin-6 (IL-6) (B-cell stimulatory factor 2) (BSF-2) (CTL differentiation factor) (CDF) (Hybridoma growth factor) (Interferon beta-2) (IFN-beta-2)	Homo sapiens (Human)	212	IL6	genecards
P05067	reviewed	A4_HUMAN	Amyloid-beta precursor protein (APP) (ABPP) (APPI) (Alzheimer disease amyloid A4 protein homolog) (Alzheimer disease amyloid protein) (Amyloid precursor protein) (Amyloid-beta (A4) precursor protein) (Amyloid-beta A4 protein) (Cerebral vascular amyloid peptide) (CVAP) (PreA4) (Protease nexin-II) (PN-II) [Cleaved into: N-APP; Soluble APP-alpha (S-APP-alpha); Soluble APP-beta (S-APP-beta); C99 (Bet…	Homo sapiens (Human)	770	APP	genecards
P35520	reviewed	CBS_HUMAN	Cystathionine beta-synthase (EC 4.2.1.22) (Beta-thionase) (Serine sulfhydrase)	Homo sapiens (Human)	551	CBS	genecards
P49841	reviewed	GSK3B_HUMAN	Glycogen synthase kinase-3 beta (GSK-3 beta) (EC 2.7.11.26) (Serine/threonine-protein kinase GSK3B) (EC 2.7.11.1)	Homo sapiens (Human)	420	GSK3B	genecards
P42771	reviewed	CDN2A_HUMAN	Cyclin-dependent kinase inhibitor 2A (Cyclin-dependent kinase 4 inhibitor A) (CDK4I) (Multiple tumor suppressor 1) (MTS-1) (p16-INK4a) (p16-INK4) (p16INK4A)	Homo sapiens (Human)	156	CDKN2A	genecards
Q8N726	reviewed	ARF_HUMAN	Tumor suppressor ARF (Alternative reading frame) (ARF) (Cyclin-dependent kinase inhibitor 2A) (p14ARF)	Homo sapiens (Human)	132	CDKN2A	genecards
Q01959	reviewed	SC6A3_HUMAN	Sodium-dependent dopamine transporter (DA transporter) (DAT) (Solute carrier family 6 member 3)	Homo sapiens (Human)	620	SLC6A3	genecards
Q9UKV0	reviewed	HDAC9_HUMAN	Histone deacetylase 9 (HD9) (EC 3.5.1.98) (Histone deacetylase 7B) (HD7) (HD7b) (Histone deacetylase-related protein) (MEF2-interacting transcription repressor MITR)	Homo sapiens (Human)	1011	HDAC9	genecards
P04406	reviewed	G3P_HUMAN	Glyceraldehyde-3-phosphate dehydrogenase (GAPDH) (EC 1.2.1.12) (Peptidyl-cysteine S-nitrosylase GAPDH) (EC 2.6.99.-)	Homo sapiens (Human)	335	GAPDH	genecards
P21964	reviewed	COMT_HUMAN	Catechol O-methyltransferase (EC 2.1.1.6)	Homo sapiens (Human)	271	COMT	genecards
P41180	reviewed	CASR_HUMAN	Extracellular calcium-sensing receptor (CaR) (CaSR) (hCasR) (Parathyroid cell calcium-sensing receptor 1) (PCaR1)	Homo sapiens (Human)	1078	CASR	genecards
P07101	reviewed	TY3H_HUMAN	Tyrosine 3-monooxygenase (EC 1.14.16.2) (Tyrosine 3-hydroxylase) (TH)	Homo sapiens (Human)	528	TH	genecards
P05121	reviewed	PAI1_HUMAN	Plasminogen activator inhibitor 1 (PAI) (PAI-1) (Endothelial plasminogen activator inhibitor) (Serpin E1)	Homo sapiens (Human)	402	SERPINE1	genecards
Q13509	reviewed	TBB3_HUMAN	Tubulin beta-3 chain (Tubulin beta-4 chain) (Tubulin beta-III)	Homo sapiens (Human)	450	TUBB3	genecards
P01138	reviewed	NGF_HUMAN	Beta-nerve growth factor (Beta-NGF)	Homo sapiens (Human)	241	NGF	genecards
P09874	reviewed	PARP1_HUMAN	Poly [ADP-ribose] polymerase 1 (PARP-1) (EC 2.4.2.30) (ADP-ribosyltransferase diphtheria toxin-like 1) (ARTD1) (DNA ADP-ribosyltransferase PARP1) (EC 2.4.2.-) (NAD(+) ADP-ribosyltransferase 1) (ADPRT 1) (Poly[ADP-ribose] synthase 1) (Protein poly-ADP-ribosyltransferase PARP1) (EC 2.4.2.-) [Cleaved into: Poly [ADP-ribose] polymerase 1, processed C-terminus (Poly [ADP-ribose] polymerase 1, 89-kDa f…	Homo sapiens (Human)	1014	PARP1	genecards
P02647	reviewed	APOA1_HUMAN	Apolipoprotein A-I (Apo-AI) (ApoA-I) (Apolipoprotein A1) [Cleaved into: Proapolipoprotein A-I (ProapoA-I); Truncated apolipoprotein A-I (Apolipoprotein A-I(1-242))]	Homo sapiens (Human)	267	APOA1	genecards
P00734	reviewed	THRB_HUMAN	Prothrombin (EC 3.4.21.5) (Coagulation factor II) [Cleaved into: Activation peptide fragment 1; Activation peptide fragment 2; Thrombin light chain; Thrombin heavy chain]	Homo sapiens (Human)	622	F2	genecards
P01579	reviewed	IFNG_HUMAN	Interferon gamma (IFN-gamma) (Immune interferon)	Homo sapiens (Human)	166	IFNG	genecards
P60709	reviewed	ACTB_HUMAN	Actin, cytoplasmic 1 (EC 3.6.4.-) (Beta-actin) [Cleaved into: Actin, cytoplasmic 1, N-terminally processed]	Homo sapiens (Human)	375	ACTB	genecards
P10415	reviewed	BCL2_HUMAN	Apoptosis regulator Bcl-2	Homo sapiens (Human)	239	BCL2	genecards
Q05586	reviewed	NMDZ1_HUMAN	Glutamate receptor ionotropic, NMDA 1 (GluN1) (Glutamate [NMDA] receptor subunit zeta-1) (N-methyl-D-aspartate receptor subunit NR1) (NMD-R1) (hNR1)	Homo sapiens (Human)	938	GRIN1	genecards
Q13547	reviewed	HDAC1_HUMAN	Histone deacetylase 1 (HD1) (EC 3.5.1.98) (Protein deacetylase HDAC1) (EC 3.5.1.-) (Protein deacylase HDAC1) (EC 3.5.1.-)	Homo sapiens (Human)	482	HDAC1	genecards
P11413	reviewed	G6PD_HUMAN	Glucose-6-phosphate 1-dehydrogenase (G6PD) (EC 1.1.1.49)	Homo sapiens (Human)	515	G6PD	genecards
P19022	reviewed	CADH2_HUMAN	Cadherin-2 (CDw325) (Neural cadherin) (N-cadherin) (CD antigen CD325)	Homo sapiens (Human)	906	CDH2	genecards
Q99814	reviewed	EPAS1_HUMAN	Endothelial PAS domain-containing protein 1 (EPAS-1) (Basic-helix-loop-helix-PAS protein MOP2) (Class E basic helix-loop-helix protein 73) (bHLHe73) (HIF-1-alpha-like factor) (HLF) (Hypoxia-inducible factor 2-alpha) (HIF-2-alpha) (HIF2-alpha) (Member of PAS protein 2) (PAS domain-containing protein 2)	Homo sapiens (Human)	870	EPAS1	genecards
P01730	reviewed	CD4_HUMAN	T-cell surface glycoprotein CD4 (T-cell surface antigen T4/Leu-3) (CD antigen CD4)	Homo sapiens (Human)	458	CD4	genecards
P20711	reviewed	DDC_HUMAN	Aromatic-L-amino-acid decarboxylase (AADC) (EC 4.1.1.28) (DOPA decarboxylase) (DDC)	Homo sapiens (Human)	480	DDC	genecards
P37023	reviewed	ACVL1_HUMAN	Activin receptor type-1-like (EC 2.7.11.30) (Activin receptor-like kinase 1) (ALK-1) (Serine/threonine-protein kinase receptor R3) (SKR3) (TGF-B superfamily receptor type I) (TSR-I)	Homo sapiens (Human)	503	ACVRL1	genecards
O95831	reviewed	AIFM1_HUMAN	Apoptosis-inducing factor 1, mitochondrial (EC 1.6.99.-) (Programmed cell death protein 8)	Homo sapiens (Human)	613	AIFM1	genecards
Q13873	reviewed	BMPR2_HUMAN	Bone morphogenetic protein receptor type-2 (BMP type-2 receptor) (BMPR-2) (EC 2.7.11.30) (Bone morphogenetic protein receptor type II) (BMP type II receptor) (BMPR-II)	Homo sapiens (Human)	1038	BMPR2	genecards
Q13976	reviewed	KGP1_HUMAN	cGMP-dependent protein kinase 1 (cGK 1) (cGK1) (EC 2.7.11.12) (cGMP-dependent protein kinase I) (cGKI)	Homo sapiens (Human)	671	PRKG1	genecards
P05362	reviewed	ICAM1_HUMAN	Intercellular adhesion molecule 1 (ICAM-1) (Major group rhinovirus receptor) (CD antigen CD54)	Homo sapiens (Human)	532	ICAM1	genecards
Q16236	reviewed	NF2L2_HUMAN	Nuclear factor erythroid 2-related factor 2 (NF-E2-related factor 2) (NFE2-related factor 2) (Nrf-2) (Nuclear factor, erythroid derived 2, like 2)	Homo sapiens (Human)	605	NFE2L2	genecards
P22309	reviewed	UD11_HUMAN	UDP-glucuronosyltransferase 1A1 (UGT1A1) (EC 2.4.1.17) (Bilirubin-specific UDPGT isozyme 1) (hUG-BR1) (UDP-glucuronosyltransferase 1-1) (UDPGT 1-1) (UGT1*1) (UGT1-01) (UGT1.1) (UDP-glucuronosyltransferase 1A isoform 1)	Homo sapiens (Human)	533	UGT1A1	genecards
P24752	reviewed	THIL_HUMAN	Acetyl-CoA acetyltransferase, mitochondrial (EC 2.3.1.9) (Acetoacetyl-CoA thiolase) (T2)	Homo sapiens (Human)	427	ACAT1	genecards
P06858	reviewed	LIPL_HUMAN	Lipoprotein lipase (LPL) (EC 3.1.1.34) (Phospholipase A1) (EC 3.1.1.32)	Homo sapiens (Human)	475	LPL	genecards
P42226	reviewed	STAT6_HUMAN	Signal transducer and activator of transcription 6 (IL-4 Stat)	Homo sapiens (Human)	847	STAT6	genecards
P16671	reviewed	CD36_HUMAN	Platelet glycoprotein 4 (Fatty acid translocase) (FAT) (Glycoprotein IIIb) (GPIIIB) (Leukocyte differentiation antigen CD36) (PAS IV) (PAS-4) (Platelet collagen receptor) (Platelet glycoprotein IV) (GPIV) (Thrombospondin receptor) (CD antigen CD36)	Homo sapiens (Human)	472	CD36	genecards
P07858	reviewed	CATB_HUMAN	Cathepsin B (EC 3.4.22.1) (APP secretase) (APPS) (Cathepsin B1) [Cleaved into: Cathepsin B light chain; Cathepsin B heavy chain]	Homo sapiens (Human)	339	CTSB	genecards
P02751	reviewed	FINC_HUMAN	Fibronectin (FN) (Cold-insoluble globulin) (CIG) [Cleaved into: Anastellin; Ugl-Y1; Ugl-Y2; Ugl-Y3]	Homo sapiens (Human)	2477	FN1	genecards
P00367	reviewed	DHE3_HUMAN	Glutamate dehydrogenase 1, mitochondrial (GDH 1) (EC 1.4.1.3)	Homo sapiens (Human)	558	GLUD1	genecards
P15260	reviewed	INGR1_HUMAN	Interferon gamma receptor 1 (IFN-gamma receptor 1) (IFN-gamma-R1) (CDw119) (Interferon gamma receptor alpha-chain) (IFN-gamma-R-alpha) (CD antigen CD119)	Homo sapiens (Human)	489	IFNGR1	genecards
P08514	reviewed	ITA2B_HUMAN	Integrin alpha-IIb (GPalpha IIb) (GPIIb) (Platelet membrane glycoprotein IIb) (CD antigen CD41) [Cleaved into: Integrin alpha-IIb heavy chain; Integrin alpha-IIb light chain, form 1; Integrin alpha-IIb light chain, form 2]	Homo sapiens (Human)	1039	ITGA2B	genecards
P78504	reviewed	JAG1_HUMAN	Protein jagged-1 (Jagged1) (hJ1) (CD antigen CD339)	Homo sapiens (Human)	1218	JAG1	genecards
Q12809	reviewed	KCNH2_HUMAN	Voltage-gated inwardly rectifying potassium channel KCNH2 (Eag homolog) (Ether-a-go-go-related gene potassium channel 1) (ERG-1) (Eag-related protein 1) (Ether-a-go-go-related protein 1) (H-ERG) (hERG-1) (hERG1) (Potassium voltage-gated channel subfamily H member 2) (Voltage-gated potassium channel subunit Kv11.1)	Homo sapiens (Human)	1159	KCNH2	genecards
P00338	reviewed	LDHA_HUMAN	L-lactate dehydrogenase A chain (LDH-A) (EC 1.1.1.27) (Cell proliferation-inducing gene 19 protein) (LDH muscle subunit) (LDH-M) (Renal carcinoma antigen NY-REN-59)	Homo sapiens (Human)	332	LDHA	genecards
P50281	reviewed	MMP14_HUMAN	Matrix metalloproteinase-14 (MMP-14) (EC 3.4.24.80) (MMP-X1) (Membrane-type matrix metalloproteinase 1) (MT-MMP 1) (MTMMP1) (Membrane-type-1 matrix metalloproteinase) (MT1-MMP) (MT1MMP)	Homo sapiens (Human)	582	MMP14	genecards
P01127	reviewed	PDGFB_HUMAN	Platelet-derived growth factor subunit B (PDGF subunit B) (PDGF-2) (Platelet-derived growth factor B chain) (Platelet-derived growth factor beta polypeptide) (Proto-oncogene c-Sis) (Becaplermin)	Homo sapiens (Human)	241	PDGFB	genecards
O43175	reviewed	SERA_HUMAN	D-3-phosphoglycerate dehydrogenase (3-PGDH) (EC 1.1.1.95) (2-oxoglutarate reductase) (EC 1.1.1.399) (Malate dehydrogenase) (EC 1.1.1.37)	Homo sapiens (Human)	533	PHGDH	genecards
P02786	reviewed	TFR1_HUMAN	Transferrin receptor protein 1 (TR) (TfR) (TfR1) (Trfr) (T9) (p90) (CD antigen CD71) [Cleaved into: Transferrin receptor protein 1, serum form (sTfR)]	Homo sapiens (Human)	760	TFRC	genecards
O15455	reviewed	TLR3_HUMAN	Toll-like receptor 3 (CD antigen CD283)	Homo sapiens (Human)	904	TLR3	genecards
P01100	reviewed	FOS_HUMAN	Protein c-Fos (Cellular oncogene fos) (Fos proto-oncogene, AP-1 transcription factor subunit) (G0/G1 switch regulatory protein 7) (Proto-oncogene c-Fos) (Transcription factor AP-1 subunit c-Fos)	Homo sapiens (Human)	380	FOS	genecards
Q13255	reviewed	GRM1_HUMAN	Metabotropic glutamate receptor 1 (mGluR1)	Homo sapiens (Human)	1194	GRM1	genecards
P78536	reviewed	ADA17_HUMAN	Disintegrin and metalloproteinase domain-containing protein 17 (ADAM 17) (EC 3.4.24.86) (Snake venom-like protease) (TNF-alpha convertase) (TNF-alpha-converting enzyme) (CD antigen CD156b)	Homo sapiens (Human)	824	ADAM17	genecards
P25942	reviewed	TNR5_HUMAN	Tumor necrosis factor receptor superfamily member 5 (B-cell surface antigen CD40) (Bp50) (CD40L receptor) (CDw40) (CD antigen CD40)	Homo sapiens (Human)	277	CD40	genecards
P19367	reviewed	HXK1_HUMAN	Hexokinase-1 (EC 2.7.1.1) (Brain form hexokinase) (Hexokinase type I) (HK I) (Hexokinase-A)	Homo sapiens (Human)	917	HK1	genecards
P78527	reviewed	PRKDC_HUMAN	DNA-dependent protein kinase catalytic subunit (DNA-PK catalytic subunit) (DNA-PKcs) (EC 2.7.11.1) (DNPK1) (Ser-473 kinase) (S473K) (p460)	Homo sapiens (Human)	4128	PRKDC	genecards
P11388	reviewed	TOP2A_HUMAN	DNA topoisomerase 2-alpha (EC 5.6.2.2) (DNA topoisomerase II, alpha isozyme)	Homo sapiens (Human)	1531	TOP2A	genecards
P00813	reviewed	ADA_HUMAN	Adenosine deaminase (EC 3.5.4.4) (Adenosine aminohydrolase)	Homo sapiens (Human)	363	ADA	genecards
P55263	reviewed	ADK_HUMAN	Adenosine kinase (AK) (EC 2.7.1.20) (Adenosine 5'-phosphotransferase)	Homo sapiens (Human)	362	ADK	genecards
P38398	reviewed	BRCA1_HUMAN	Breast cancer type 1 susceptibility protein (EC 2.3.2.27) (RING finger protein 53) (RING-type E3 ubiquitin transferase BRCA1)	Homo sapiens (Human)	1863	BRCA1	genecards
Q9NZJ5	reviewed	E2AK3_HUMAN	Eukaryotic translation initiation factor 2-alpha kinase 3 (EC 2.7.11.1) (PRKR-like endoplasmic reticulum kinase) (Pancreatic eIF2-alpha kinase) (HsPEK) (Protein tyrosine kinase EIF2AK3) (EC 2.7.10.2)	Homo sapiens (Human)	1116	EIF2AK3	genecards
P10636	reviewed	TAU_HUMAN	Microtubule-associated protein tau (Neurofibrillary tangle protein) (Paired helical filament-tau) (PHF-tau)	Homo sapiens (Human)	758	MAPT	genecards
P49810	reviewed	PSN2_HUMAN	Presenilin-2 (PS-2) (EC 3.4.23.-) (AD3LP) (AD5) (E5-1) (STM-2) [Cleaved into: Presenilin-2 NTF subunit; Presenilin-2 CTF subunit]	Homo sapiens (Human)	448	PSEN2	genecards
P02649	reviewed	APOE_HUMAN	Apolipoprotein E (Apo-E)	Homo sapiens (Human)	317	APOE	genecards
P23560	reviewed	BDNF_HUMAN	Neurotrophic factor BDNF precursor form (proBDNF) (Abrineurin) (Brain-derived neurotrophic factor) [Cleaved into: Neurotrophic factor BDNF]	Homo sapiens (Human)	247	BDNF	genecards
O60260	reviewed	PRKN_HUMAN	E3 ubiquitin-protein ligase parkin (Parkin) (EC 2.3.2.31) (Parkin RBR E3 ubiquitin-protein ligase) (Parkinson juvenile disease protein 2) (Parkinson disease protein 2)	Homo sapiens (Human)	465	PRKN	genecards
Q5S007	reviewed	LRRK2_HUMAN	Leucine-rich repeat serine/threonine-protein kinase 2 (EC 2.7.11.1) (EC 3.6.5.-) (Dardarin)	Homo sapiens (Human)	2527	LRRK2	genecards
P14416	reviewed	DRD2_HUMAN	D(2) dopamine receptor (Dopamine D2 receptor)	Homo sapiens (Human)	443	DRD2	genecards
P01019	reviewed	ANGT_HUMAN	Angiotensinogen (Serpin A8) [Cleaved into: Angiotensin-1 (Angiotensin 1-10) (Angiotensin I) (Ang I); Angiotensin-2 (Angiotensin 1-8) (Angiotensin II) (Ang II); Angiotensin-3 (Angiotensin 2-8) (Angiotensin III) (Ang III) (Des-Asp[1]-angiotensin II); Angiotensin-4 (Angiotensin 3-8) (Angiotensin IV) (Ang IV); Angiotensin 1-9; Angiotensin 1-7; Angiotensin 1-5; Angiotensin 1-4]	Homo sapiens (Human)	476	AGT	genecards
P60880	reviewed	SNP25_HUMAN	Synaptosomal-associated protein 25 (SNAP-25) (Super protein) (SUP) (Synaptosomal-associated 25 kDa protein)	Homo sapiens (Human)	206	SNAP25	genecards
P21397	reviewed	AOFA_HUMAN	Amine oxidase [flavin-containing] A (EC 1.4.3.21) (EC 1.4.3.4) (Monoamine oxidase type A) (MAO-A)	Homo sapiens (Human)	527	MAOA	genecards
Q13002	reviewed	GRIK2_HUMAN	Glutamate receptor ionotropic, kainate 2 (GluK2) (Excitatory amino acid receptor 4) (EAA4) (Glutamate receptor 6) (GluR-6) (GluR6)	Homo sapiens (Human)	908	GRIK2	genecards
P19438	reviewed	TNR1A_HUMAN	Tumor necrosis factor receptor superfamily member 1A (Tumor necrosis factor receptor 1) (TNF-R1) (Tumor necrosis factor receptor type I) (TNF-RI) (TNFR-I) (p55) (p60) (CD antigen CD120a) [Cleaved into: Tumor necrosis factor receptor superfamily member 1A, membrane form; Tumor necrosis factor-binding protein 1 (TBPI)]	Homo sapiens (Human)	455	TNFRSF1A	genecards
P29474	reviewed	NOS3_HUMAN	Nitric oxide synthase 3 (EC 1.14.13.39) (Constitutive NOS) (cNOS) (EC-NOS) (NOS type III) (NOSIII) (Nitric oxide synthase, endothelial) (Endothelial NOS) (eNOS)	Homo sapiens (Human)	1203	NOS3	genecards
P16220	reviewed	CREB1_HUMAN	Cyclic AMP-responsive element-binding protein 1 (CREB-1) (cAMP-responsive element-binding protein 1)	Homo sapiens (Human)	327	CREB1	genecards
P06280	reviewed	AGAL_HUMAN	Alpha-galactosidase A (EC 3.2.1.22) (Alpha-D-galactosidase A) (Alpha-D-galactoside galactohydrolase) (Galactosylgalactosylglucosylceramidase GLA) (Melibiase) (Agalsidase)	Homo sapiens (Human)	429	GLA	genecards
P39905	reviewed	GDNF_HUMAN	Glial cell line-derived neurotrophic factor (hGDNF) (Astrocyte-derived trophic factor) (ATF)	Homo sapiens (Human)	211	GDNF	genecards
P43003	reviewed	EAA1_HUMAN	Excitatory amino acid transporter 1 (Sodium-dependent glutamate/aspartate transporter 1) (GLAST-1) (Solute carrier family 1 member 3)	Homo sapiens (Human)	542	SLC1A3	genecards
P29475	reviewed	NOS1_HUMAN	Nitric oxide synthase 1 (EC 1.14.13.39) (Constitutive NOS) (NC-NOS) (NOS type I) (Neuronal NOS) (N-NOS) (nNOS) (Nitric oxide synthase, brain) (bNOS) (Peptidyl-cysteine S-nitrosylase NOS1)	Homo sapiens (Human)	1434	NOS1	genecards
P55072	reviewed	TERA_HUMAN	Transitional endoplasmic reticulum ATPase (TER ATPase) (EC 3.6.4.6) (15S Mg(2+)-ATPase p97 subunit) (Valosin-containing protein) (VCP)	Homo sapiens (Human)	806	VCP	genecards
P11142	reviewed	HSP7C_HUMAN	Heat shock cognate 71 kDa protein (EC 3.6.4.10) (Heat shock 70 kDa protein 8) (Heat shock protein family A member 8) (Lipopolysaccharide-associated protein 1) (LAP-1) (LPS-associated protein 1)	Homo sapiens (Human)	646	HSPA8	genecards
P00966	reviewed	ASSY_HUMAN	Argininosuccinate synthase (EC 6.3.4.5) (Citrulline--aspartate ligase)	Homo sapiens (Human)	412	ASS1	genecards
P53667	reviewed	LIMK1_HUMAN	LIM domain kinase 1 (LIMK-1) (EC 2.7.11.1)	Homo sapiens (Human)	647	LIMK1	genecards
P19525	reviewed	E2AK2_HUMAN	Interferon-induced, double-stranded RNA-activated protein kinase (EC 2.7.11.1) (Eukaryotic translation initiation factor 2-alpha kinase 2) (eIF-2A protein kinase 2) (Interferon-inducible RNA-dependent protein kinase) (P1/eIF-2A protein kinase) (Protein kinase RNA-activated) (PKR) (Protein kinase R) (Tyrosine-protein kinase EIF2AK2) (EC 2.7.10.2) (p68 kinase)	Homo sapiens (Human)	551	EIF2AK2	genecards
P08238	reviewed	HS90B_HUMAN	Heat shock protein HSP 90-beta (HSP 90) (Heat shock 84 kDa) (HSP 84) (HSP84) (Heat shock protein family C member 3)	Homo sapiens (Human)	724	HSP90AB1	genecards
Q13501	reviewed	SQSTM_HUMAN	Sequestosome-1 (EBI3-associated protein of 60 kDa) (EBIAP) (p60) (Phosphotyrosine-independent ligand for the Lck SH2 domain of 62 kDa) (Ubiquitin-binding protein p62) (p62)	Homo sapiens (Human)	440	SQSTM1	genecards
P29965	reviewed	CD40L_HUMAN	CD40 ligand (CD40-L) (T-cell antigen Gp39) (TNF-related activation protein) (TRAP) (Tumor necrosis factor ligand superfamily member 5) (CD antigen CD154) [Cleaved into: CD40 ligand, membrane form; CD40 ligand, soluble form (sCD40L)]	Homo sapiens (Human)	261	CD40LG	genecards
P43004	reviewed	EAA2_HUMAN	Excitatory amino acid transporter 2 (Glutamate/aspartate transporter II) (Sodium-dependent glutamate/aspartate transporter 2) (Solute carrier family 1 member 2)	Homo sapiens (Human)	574	SLC1A2	genecards
P20226	reviewed	TBP_HUMAN	TATA-box-binding protein (TATA sequence-binding protein) (TATA-binding factor) (TATA-box factor) (Transcription initiation factor TFIID TBP subunit)	Homo sapiens (Human)	339	TBP	genecards
P42261	reviewed	GRIA1_HUMAN	Glutamate receptor 1 (GluR-1) (AMPA-selective glutamate receptor 1) (GluR-A) (GluR-K1) (Glutamate receptor ionotropic, AMPA 1)	Homo sapiens (Human)	906	GRIA1	genecards
P10826	reviewed	RARB_HUMAN	Retinoic acid receptor beta (RAR-beta) (HBV-activated protein) (Nuclear receptor subfamily 1 group B member 2) (RAR-epsilon)	Homo sapiens (Human)	455	RARB	genecards
P42574	reviewed	CASP3_HUMAN	Caspase-3 (CASP-3) (EC 3.4.22.56) (Apopain) (Cysteine protease CPP32) (CPP-32) (Protein Yama) (SREBP cleavage activity 1) (SCA-1) [Cleaved into: Caspase-3 subunit p17; Caspase-3 subunit p12]	Homo sapiens (Human)	277	CASP3	genecards
Q99259	reviewed	DCE1_HUMAN	Glutamate decarboxylase 1 (EC 4.1.1.15) (67 kDa glutamic acid decarboxylase) (GAD-67) (Glutamate decarboxylase 67 kDa isoform)	Homo sapiens (Human)	594	GAD1	genecards
O94925	reviewed	GLSK_HUMAN	Glutaminase kidney isoform, mitochondrial (GLS) (EC 3.5.1.2) (K-glutaminase) (L-glutamine amidohydrolase) [Cleaved into: Glutaminase kidney isoform, mitochondrial 68 kDa chain; Glutaminase kidney isoform, mitochondrial 65 kDa chain]	Homo sapiens (Human)	669	GLS	genecards
Q14643	reviewed	ITPR1_HUMAN	Inositol 1,4,5-trisphosphate-gated calcium channel ITPR1 (IP3 receptor isoform 1) (IP3R 1) (InsP3R1) (Inositol 1,4,5 trisphosphate receptor) (Inositol 1,4,5-trisphosphate receptor type 1) (Type 1 inositol 1,4,5-trisphosphate receptor) (Type 1 InsP3 receptor)	Homo sapiens (Human)	2758	ITPR1	genecards
P04150	reviewed	GCR_HUMAN	Glucocorticoid receptor (GR) (Nuclear receptor subfamily 3 group C member 1)	Homo sapiens (Human)	777	NR3C1	genecards
Q96EB6	reviewed	SIR1_HUMAN	NAD-dependent protein deacetylase sirtuin-1 (hSIRT1) (EC 2.3.1.286) (NAD-dependent protein deacylase sirtuin-1) (EC 2.3.1.-) (Regulatory protein SIR2 homolog 1) (SIR2-like protein 1) (hSIR2) [Cleaved into: SirtT1 75 kDa fragment (75SirT1)]	Homo sapiens (Human)	747	SIRT1	genecards
P04062	reviewed	GBA1_HUMAN	Lysosomal acid glucosylceramidase (Lysosomal acid GCase) (EC 3.2.1.45) (Acid beta-glucosidase) (Alglucerase) (Beta-glucocerebrosidase) (Beta-GC) (Beta-glucosylceramidase 1) (Cholesterol glucosyltransferase) (SGTase) (EC 2.4.1.-) (Cholesteryl-beta-glucosidase) (EC 3.2.1.-) (D-glucosyl-N-acylsphingosine glucohydrolase) (Glucosylceramidase beta 1) (Imiglucerase) (Lysosomal cholesterol glycosyltransf…	Homo sapiens (Human)	536	GBA1	genecards
P27361	reviewed	MK03_HUMAN	Mitogen-activated protein kinase 3 (MAP kinase 3) (MAPK 3) (EC 2.7.11.24) (ERT2) (Extracellular signal-regulated kinase 1) (ERK-1) (Insulin-stimulated MAP2 kinase) (MAP kinase isoform p44) (p44-MAPK) (Microtubule-associated protein 2 kinase) (p44-ERK1)	Homo sapiens (Human)	379	MAPK3	genecards
P03956	reviewed	MMP1_HUMAN	Interstitial collagenase (EC 3.4.24.7) (Fibroblast collagenase) (Matrix metalloproteinase-1) (MMP-1) [Cleaved into: 22 kDa interstitial collagenase; 27 kDa interstitial collagenase]	Homo sapiens (Human)	469	MMP1	genecards
P08254	reviewed	MMP3_HUMAN	Stromelysin-1 (SL-1) (EC 3.4.24.17) (Matrix metalloproteinase-3) (MMP-3) (Transin-1)	Homo sapiens (Human)	477	MMP3	genecards
P52630	reviewed	STAT2_HUMAN	Signal transducer and activator of transcription 2 (p113)	Homo sapiens (Human)	851	STAT2	genecards
P00390	reviewed	GSHR_HUMAN	Glutathione reductase, mitochondrial (GR) (GRase) (EC 1.8.1.7)	Homo sapiens (Human)	522	GSR	genecards
P01009	reviewed	A1AT_HUMAN	Alpha-1-antitrypsin (Alpha-1 protease inhibitor) (Alpha-1-antiproteinase) (Serpin A1) [Cleaved into: Short peptide from AAT (SPAAT)]	Homo sapiens (Human)	418	SERPINA1	genecards
Q8NBP7	reviewed	PCSK9_HUMAN	Proprotein convertase subtilisin/kexin type 9 (EC 3.4.21.-) (Neural apoptosis-regulated convertase 1) (NARC-1) (Proprotein convertase 9) (PC9) (Subtilisin/kexin-like protease PC9)	Homo sapiens (Human)	692	PCSK9	genecards
P05089	reviewed	ARGI1_HUMAN	Arginase-1 (EC 3.5.3.1) (Liver-type arginase) (Type I arginase)	Homo sapiens (Human)	322	ARG1	genecards
O15118	reviewed	NPC1_HUMAN	NPC intracellular cholesterol transporter 1 (Niemann-Pick C1 protein)	Homo sapiens (Human)	1278	NPC1	genecards
Q01196	reviewed	RUNX1_HUMAN	Runt-related transcription factor 1 (Acute myeloid leukemia 1 protein) (Core-binding factor subunit alpha-2) (CBF-alpha-2) (Oncogene AML-1) (Polyomavirus enhancer-binding protein 2 alpha B subunit) (PEA2-alpha B) (PEBP2-alpha B) (SL3-3 enhancer factor 1 alpha B subunit) (SL3/AKV core-binding factor alpha B subunit)	Homo sapiens (Human)	453	RUNX1	genecards
P42229	reviewed	STA5A_HUMAN	Signal transducer and activator of transcription 5A	Homo sapiens (Human)	794	STAT5A	genecards
P02452	reviewed	CO1A1_HUMAN	Collagen alpha-1(I) chain (Alpha-1 type I collagen)	Homo sapiens (Human)	1464	COL1A1	genecards
P02458	reviewed	CO2A1_HUMAN	Collagen alpha-1(II) chain (Alpha-1 type II collagen) [Cleaved into: Collagen alpha-1(II) chain; Chondrocalcin]	Homo sapiens (Human)	1487	COL2A1	genecards
O15379	reviewed	HDAC3_HUMAN	Histone deacetylase 3 (HD3) (EC 3.5.1.98) (Protein deacetylase HDAC3) (EC 3.5.1.-) (Protein deacylase HDAC3) (EC 3.5.1.-) (RPD3-2) (SMAP45)	Homo sapiens (Human)	428	HDAC3	genecards
Q04912	reviewed	RON_HUMAN	Macrophage-stimulating protein receptor (MSP receptor) (EC 2.7.10.1) (CDw136) (Protein-tyrosine kinase 8) (p185-Ron) (CD antigen CD136) [Cleaved into: Macrophage-stimulating protein receptor alpha chain; Macrophage-stimulating protein receptor beta chain]	Homo sapiens (Human)	1400	MST1R	genecards
P29350	reviewed	PTN6_HUMAN	Tyrosine-protein phosphatase non-receptor type 6 (EC 3.1.3.48) (Hematopoietic cell protein-tyrosine phosphatase) (Protein-tyrosine phosphatase 1C) (PTP-1C) (Protein-tyrosine phosphatase SHP-1) (SH-PTP1)	Homo sapiens (Human)	595	PTPN6	genecards
Q9BYF1	reviewed	ACE2_HUMAN	Angiotensin-converting enzyme 2 (EC 3.4.17.23) (Angiotensin-converting enzyme homolog) (ACEH) (Angiotensin-converting enzyme-related carboxypeptidase) (ACE-related carboxypeptidase) (EC 3.4.17.-) (Metalloprotease MPROT15) [Cleaved into: Processed angiotensin-converting enzyme 2]	Homo sapiens (Human)	805	ACE2	genecards
P15144	reviewed	AMPN_HUMAN	Aminopeptidase N (AP-N) (hAPN) (EC 3.4.11.2) (Alanyl aminopeptidase) (Aminopeptidase M) (AP-M) (Microsomal aminopeptidase) (Myeloid plasma membrane glycoprotein CD13) (gp150) (CD antigen CD13)	Homo sapiens (Human)	967	ANPEP	genecards
Q13510	reviewed	ASAH1_HUMAN	Acid ceramidase (AC) (ACDase) (Acid CDase) (EC 3.5.1.23) (Acylsphingosine deacylase) (Glycosylceramide deacylase) (EC 3.5.1.109) (N-acylethanolamine hydrolase ASAH1) (EC 3.5.1.-) (N-acylsphingosine amidohydrolase) (Putative 32 kDa heart protein) (PHP32) [Cleaved into: Acid ceramidase subunit alpha; Acid ceramidase subunit beta]	Homo sapiens (Human)	395	ASAH1	genecards
Q07817	reviewed	B2CL1_HUMAN	Bcl-2-like protein 1 (Bcl2-L-1) (Apoptosis regulator Bcl-X)	Homo sapiens (Human)	233	BCL2L1	genecards
P12644	reviewed	BMP4_HUMAN	Bone morphogenetic protein 4 (BMP-4) (Bone morphogenetic protein 2B) (BMP-2B)	Homo sapiens (Human)	408	BMP4	genecards
P43694	reviewed	GATA4_HUMAN	Transcription factor GATA-4 (GATA-binding factor 4)	Homo sapiens (Human)	442	GATA4	genecards
P35557	reviewed	HXK4_HUMAN	Hexokinase-4 (HK4) (EC 2.7.1.1) (Glucokinase) (Hexokinase type IV) (HK IV) (Hexokinase-D)	Homo sapiens (Human)	465	GCK	genecards
P19440	reviewed	GGT1_HUMAN	Glutathione hydrolase 1 proenzyme (EC 3.4.19.13) (Gamma-glutamyltransferase 1) (Gamma-glutamyltranspeptidase 1) (GGT 1) (EC 2.3.2.2) (Leukotriene-C4 hydrolase) (EC 3.4.19.14) (CD antigen CD224) [Cleaved into: Glutathione hydrolase 1 heavy chain; Glutathione hydrolase 1 light chain]	Homo sapiens (Human)	569	GGT1	genecards
P16278	reviewed	BGAL_HUMAN	Beta-galactosidase (EC 3.2.1.23) (Acid beta-galactosidase) (Lactase) (Elastin receptor 1)	Homo sapiens (Human)	677	GLB1	genecards
O95467	reviewed	GNAS3_HUMAN	Neuroendocrine secretory protein 55 (NESP55) [Cleaved into: LHAL tetrapeptide; GPIPIRRH peptide]	Homo sapiens (Human)	245	GNAS	genecards
P63092	reviewed	GNAS2_HUMAN	Guanine nucleotide-binding protein G(s) subunit alpha isoforms short (EC 3.6.5.-) (Adenylate cyclase-stimulating G alpha protein)	Homo sapiens (Human)	394	GNAS	genecards
P84996	reviewed	ALEX_HUMAN	Protein ALEX (Alternative gene product encoded by XL-exon)	Homo sapiens (Human)	626	GNAS	genecards
Q5JWF2	reviewed	GNAS1_HUMAN	Guanine nucleotide-binding protein G(s) subunit alpha isoforms XLas (EC 3.6.5.-) (Adenylate cyclase-stimulating G alpha protein) (Extra large alphas protein) (XLalphas)	Homo sapiens (Human)	1037	GNAS	genecards
P51787	reviewed	KCNQ1_HUMAN	Potassium voltage-gated channel subfamily KQT member 1 (IKs producing slow voltage-gated potassium channel subunit alpha KvLQT1) (KQT-like 1) (Voltage-gated potassium channel subunit Kv7.1)	Homo sapiens (Human)	676	KCNQ1	genecards
Q99836	reviewed	MYD88_HUMAN	Myeloid differentiation primary response protein MyD88	Homo sapiens (Human)	296	MYD88	genecards
P35228	reviewed	NOS2_HUMAN	Nitric oxide synthase, inducible (EC 1.14.13.39) (Hepatocyte NOS) (HEP-NOS) (Inducible NO synthase) (Inducible NOS) (iNOS) (NOS type II) (Peptidyl-cysteine S-nitrosylase NOS2)	Homo sapiens (Human)	1153	NOS2	genecards
P07237	reviewed	PDIA1_HUMAN	Protein disulfide-isomerase (PDI) (EC 5.3.4.1) (Cellular thyroid hormone-binding protein) (Prolyl 4-hydroxylase subunit beta) (p55)	Homo sapiens (Human)	508	P4HB	genecards
P00750	reviewed	TPA_HUMAN	Tissue-type plasminogen activator (t-PA) (t-plasminogen activator) (tPA) (EC 3.4.21.68) (Alteplase) (Reteplase) [Cleaved into: Tissue-type plasminogen activator chain A; Tissue-type plasminogen activator chain B]	Homo sapiens (Human)	562	PLAT	genecards
Q14524	reviewed	SCN5A_HUMAN	Sodium channel protein type 5 subunit alpha (Sodium channel protein cardiac muscle subunit alpha) (Sodium channel protein type V subunit alpha) (Voltage-gated sodium channel subunit alpha Nav1.5) (hH1)	Homo sapiens (Human)	2016	SCN5A	genecards
P55011	reviewed	S12A2_HUMAN	Solute carrier family 12 member 2 (Basolateral Na-K-Cl symporter) (Bumetanide-sensitive sodium-(potassium)-chloride cotransporter 2) (BSC2) (Na-K-2Cl cotransporter 1) (hNKCC1)	Homo sapiens (Human)	1212	SLC12A2	genecards
P11168	reviewed	GTR2_HUMAN	Solute carrier family 2, facilitated glucose transporter member 2 (Glucose transporter type 2, liver) (GLUT-2)	Homo sapiens (Human)	524	SLC2A2	genecards
P51692	reviewed	STA5B_HUMAN	Signal transducer and activator of transcription 5B	Homo sapiens (Human)	787	STAT5B	genecards
Q9UHD2	reviewed	TBK1_HUMAN	Serine/threonine-protein kinase TBK1 (EC 2.7.11.1) (NF-kappa-B-activating kinase) (T2K) (TANK-binding kinase 1)	Homo sapiens (Human)	729	TBK1	genecards
O14788	reviewed	TNF11_HUMAN	Tumor necrosis factor ligand superfamily member 11 (Osteoclast differentiation factor) (ODF) (Osteoprotegerin ligand) (OPGL) (Receptor activator of nuclear factor kappa-B ligand) (RANKL) (TNF-related activation-induced cytokine) (TRANCE) (CD antigen CD254) [Cleaved into: Tumor necrosis factor ligand superfamily member 11, membrane form; Tumor necrosis factor ligand superfamily member 11, soluble …	Homo sapiens (Human)	317	TNFSF11	genecards
P06276	reviewed	CHLE_HUMAN	Cholinesterase (EC 3.1.1.8) (Acylcholine acylhydrolase) (Butyrylcholine esterase) (Choline esterase II) (Pseudocholinesterase)	Homo sapiens (Human)	602	BCHE	genecards
P49336	reviewed	CDK8_HUMAN	Cyclin-dependent kinase 8 (EC 2.7.11.22) (EC 2.7.11.23) (Cell division protein kinase 8) (Mediator complex subunit CDK8) (Mediator of RNA polymerase II transcription subunit CDK8) (Protein kinase K35)	Homo sapiens (Human)	464	CDK8	genecards
P43681	reviewed	ACHA4_HUMAN	Neuronal acetylcholine receptor subunit alpha-4	Homo sapiens (Human)	627	CHRNA4	genecards
P23786	reviewed	CPT2_HUMAN	Carnitine O-palmitoyltransferase 2, mitochondrial (EC 2.3.1.21) (Carnitine palmitoyltransferase II) (CPT II)	Homo sapiens (Human)	658	CPT2	genecards
P06396	reviewed	GELS_HUMAN	Gelsolin (AGEL) (Actin-depolymerizing factor) (ADF) (Brevin)	Homo sapiens (Human)	782	GSN	genecards
P04629	reviewed	NTRK1_HUMAN	High affinity nerve growth factor receptor (EC 2.7.10.1) (Neurotrophic tyrosine kinase receptor type 1) (TRK1-transforming tyrosine kinase protein) (Tropomyosin-related kinase A) (Tyrosine kinase receptor) (Tyrosine kinase receptor A) (Trk-A) (gp140trk) (p140-TrkA)	Homo sapiens (Human)	796	NTRK1	genecards
Q9UQD0	reviewed	SCN8A_HUMAN	Sodium channel protein type 8 subunit alpha (Sodium channel protein type VIII subunit alpha) (Voltage-gated sodium channel subunit alpha Nav1.6)	Homo sapiens (Human)	1980	SCN8A	genecards
P43005	reviewed	EAA3_HUMAN	Excitatory amino acid transporter 3 (Excitatory amino-acid carrier 1) (Neuronal and epithelial glutamate transporter) (Sodium-dependent glutamate/aspartate transporter 3) (Solute carrier family 1 member 1)	Homo sapiens (Human)	524	SLC1A1	genecards
Q13085	reviewed	ACACA_HUMAN	Acetyl-CoA carboxylase 1 (ACC1) (EC 6.4.1.2) (Acetyl-Coenzyme A carboxylase alpha) (ACC-alpha)	Homo sapiens (Human)	2346	ACACA	genecards
P54132	reviewed	BLM_HUMAN	RecQ-like DNA helicase BLM (EC 5.6.2.4) (Bloom syndrome protein) (DNA 3'-5' helicase BLM) (DNA helicase, RecQ-like type 2) (RecQ2) (RecQ protein-like 3)	Homo sapiens (Human)	1417	BLM	genecards
Q9UBX1	reviewed	CATF_HUMAN	Cathepsin F (CATSF) (EC 3.4.22.41)	Homo sapiens (Human)	484	CTSF	genecards
Q05193	reviewed	DYN1_HUMAN	Dynamin-1 (EC 3.6.5.5) (Dynamin) (Dynamin I)	Homo sapiens (Human)	864	DNM1	genecards
P22413	reviewed	ENPP1_HUMAN	Ectonucleotide pyrophosphatase/phosphodiesterase family member 1 (E-NPP 1) (Alkaline phosphodiesterase I) (EC 3.1.4.1) (Membrane component chromosome 6 surface marker 1) (Nucleotide diphosphatase) (Nucleotide pyrophosphatase) (NPPase) (EC 3.6.1.9) (Phosphodiesterase I/nucleotide pyrophosphatase 1) (Plasma-cell membrane glycoprotein PC-1) [Cleaved into: Ectonucleotide pyrophosphatase/phosphodieste…	Homo sapiens (Human)	925	ENPP1	genecards
P09211	reviewed	GSTP1_HUMAN	Glutathione S-transferase P (EC 2.5.1.18) (GST class-pi) (GSTP1-1)	Homo sapiens (Human)	210	GSTP1	genecards
P18510	reviewed	IL1RA_HUMAN	Interleukin-1 receptor antagonist protein (IL-1RN) (IL-1ra) (IRAP) (ICIL-1RA) (IL1 inhibitor) (Anakinra)	Homo sapiens (Human)	177	IL1RN	genecards
P07948	reviewed	LYN_HUMAN	Tyrosine-protein kinase Lyn (EC 2.7.10.2) (Lck/Yes-related novel protein tyrosine kinase) (V-yes-1 Yamaguchi sarcoma viral related oncogene homolog) (p53Lyn) (p56Lyn)	Homo sapiens (Human)	512	LYN	genecards
Q06413	reviewed	MEF2C_HUMAN	Myocyte-specific enhancer factor 2C (Myocyte enhancer factor 2C)	Homo sapiens (Human)	473	MEF2C	genecards
Q13126	reviewed	MTAP_HUMAN	S-methyl-5'-thioadenosine phosphorylase (EC 2.4.2.28) (5'-methylthioadenosine phosphorylase) (MTA phosphorylase) (MTAP) (MTAPase)	Homo sapiens (Human)	283	MTAP	genecards
P11309	reviewed	PIM1_HUMAN	Serine/threonine-protein kinase pim-1 (EC 2.7.11.1)	Homo sapiens (Human)	313	PIM1	genecards
P28062	reviewed	PSB8_HUMAN	Proteasome subunit beta type-8 (EC 3.4.25.1) (Low molecular mass protein 7) (Macropain subunit C13) (Multicatalytic endopeptidase complex subunit C13) (Proteasome component C13) (Proteasome subunit beta-5i) (Really interesting new gene 10 protein)	Homo sapiens (Human)	276	PSMB8	genecards
Q03431	reviewed	PTH1R_HUMAN	Parathyroid hormone/parathyroid hormone-related peptide receptor (PTH/PTHrP type I receptor) (PTH/PTHr receptor) (Parathyroid hormone 1 receptor) (PTH1 receptor)	Homo sapiens (Human)	593	PTH1R	genecards
P61586	reviewed	RHOA_HUMAN	Transforming protein RhoA (EC 3.6.5.2) (Rho cDNA clone 12) (h12)	Homo sapiens (Human)	193	RHOA	genecards
O00767	reviewed	SCD_HUMAN	Stearoyl-CoA desaturase (hSCD1) (EC 1.14.19.1) (Acyl-CoA desaturase) (Delta(9)-desaturase) (Delta-9 desaturase) (Fatty acid desaturase)	Homo sapiens (Human)	359	SCD	genecards
P01008	reviewed	ANT3_HUMAN	Antithrombin-III (ATIII) (Serpin C1)	Homo sapiens (Human)	464	SERPINC1	genecards
P29371	reviewed	NK3R_HUMAN	Neuromedin-K receptor (NKR) (NK-3 receptor) (NK-3R) (Neurokinin B receptor) (Tachykinin receptor 3)	Homo sapiens (Human)	465	TACR3	genecards
Q93009	reviewed	UBP7_HUMAN	Ubiquitin carboxyl-terminal hydrolase 7 (EC 3.4.19.12) (Deubiquitinating enzyme 7) (Herpesvirus-associated ubiquitin-specific protease) (Ubiquitin thioesterase 7) (Ubiquitin-specific-processing protease 7)	Homo sapiens (Human)	1102	USP7	genecards
P08236	reviewed	BGLR_HUMAN	Beta-glucuronidase (EC 3.2.1.31) (Beta-G1)	Homo sapiens (Human)	651	GUSB	genecards
P48357	reviewed	LEPR_HUMAN	Leptin receptor (LEP-R) (HuB219) (OB receptor) (OB-R) (CD antigen CD295)	Homo sapiens (Human)	1165	LEPR	genecards
Q00975	reviewed	CAC1B_HUMAN	Voltage-dependent N-type calcium channel subunit alpha-1B (Brain calcium channel III) (BIII) (Calcium channel, L type, alpha-1 polypeptide isoform 5) (Voltage-gated calcium channel subunit alpha Cav2.2)	Homo sapiens (Human)	2339	CACNA1B	genecards
P25101	reviewed	EDNRA_HUMAN	Endothelin-1 receptor (Endothelin receptor type A) (ET-A) (ETA-R) (hET-AR)	Homo sapiens (Human)	427	EDNRA	genecards
P24530	reviewed	EDNRB_HUMAN	Endothelin receptor type B (ET-B) (ET-BR) (Endothelin receptor non-selective type)	Homo sapiens (Human)	442	EDNRB	genecards
P42263	reviewed	GRIA3_HUMAN	Glutamate receptor 3 (GluR-3) (AMPA-selective glutamate receptor 3) (GluR-C) (GluR-K3) (Glutamate receptor ionotropic, AMPA 3)	Homo sapiens (Human)	894	GRIA3	genecards
P21580	reviewed	TNAP3_HUMAN	Tumor necrosis factor alpha-induced protein 3 (TNF alpha-induced protein 3) (EC 2.3.2.-) (EC 3.4.19.12) (OTU domain-containing protein 7C) (Putative DNA-binding protein A20) (Zinc finger protein A20) [Cleaved into: A20p50; A20p37]	Homo sapiens (Human)	790	TNFAIP3	genecards
O14763	reviewed	TR10B_HUMAN	Tumor necrosis factor receptor superfamily member 10B (Death receptor 5) (TNF-related apoptosis-inducing ligand receptor 2) (TRAIL receptor 2) (TRAIL-R2) (CD antigen CD262)	Homo sapiens (Human)	440	TNFRSF10B	genecards
F7VJQ1	reviewed	APRIO_HUMAN	Alternative prion protein (AltPrP)	Homo sapiens (Human)	73	PRNP	genecards
P04156	reviewed	PRIO_HUMAN	Major prion protein (PrP) (ASCR) (PrP27-30) (PrP33-35C) (CD antigen CD230)	Homo sapiens (Human)	253	PRNP	genecards
P31645	reviewed	SC6A4_HUMAN	Sodium-dependent serotonin transporter (SERT) (5HT transporter) (5HTT) (Solute carrier family 6 member 4)	Homo sapiens (Human)	630	SLC6A4	genecards
P28472	reviewed	GBRB3_HUMAN	Gamma-aminobutyric acid receptor subunit beta-3 (GABA(A) receptor subunit beta-3) (GABAAR subunit beta-3)	Homo sapiens (Human)	473	GABRB3	genecards
P02768	reviewed	ALBU_HUMAN	Albumin	Homo sapiens (Human)	609	ALB	genecards
P11169	reviewed	GTR3_HUMAN	Solute carrier family 2, facilitated glucose transporter member 3 (Glucose transporter type 3, brain) (GLUT-3)	Homo sapiens (Human)	496	SLC2A3	genecards
P10828	reviewed	THB_HUMAN	Thyroid hormone receptor beta (Nuclear receptor subfamily 1 group A member 2) (c-erbA-2) (c-erbA-beta)	Homo sapiens (Human)	461	THRB	genecards
P14136	reviewed	GFAP_HUMAN	Glial fibrillary acidic protein (GFAP)	Homo sapiens (Human)	432	GFAP	genecards
Q9H4A3	reviewed	WNK1_HUMAN	Serine/threonine-protein kinase WNK1 (EC 2.7.11.1) (Erythrocyte 65 kDa protein) (p65) (Kinase deficient protein) (Protein kinase lysine-deficient 1) (Protein kinase with no lysine 1) (hWNK1)	Homo sapiens (Human)	2382	WNK1	genecards
P05019	reviewed	IGF1_HUMAN	Insulin-like growth factor 1 (Insulin-like growth factor I) (IGF-I) (Mechano growth factor) (MGF) (Somatomedin-C)	Homo sapiens (Human)	195	IGF1	genecards
Q13936	reviewed	CAC1C_HUMAN	Voltage-dependent L-type calcium channel subunit alpha-1C (Calcium channel, L type, alpha-1 polypeptide, isoform 1, cardiac muscle) (Voltage-gated calcium channel subunit alpha Cav1.2)	Homo sapiens (Human)	2221	CACNA1C	genecards
Q8IWU9	reviewed	TPH2_HUMAN	Tryptophan 5-hydroxylase 2 (EC 1.14.16.4) (Neuronal tryptophan hydroxylase) (Tryptophan 5-monooxygenase 2)	Homo sapiens (Human)	490	TPH2	genecards
P35670	reviewed	ATP7B_HUMAN	Copper-transporting ATPase 2 (EC 7.2.2.8) (Copper pump 2) (Wilson disease-associated protein) [Cleaved into: WND/140 kDa]	Homo sapiens (Human)	1465	ATP7B	genecards
P08684	reviewed	CP3A4_HUMAN	Cytochrome P450 3A4 (EC 1.14.14.1) (1,4-cineole 2-exo-monooxygenase) (1,8-cineole 2-exo-monooxygenase) (EC 1.14.14.56) (Albendazole monooxygenase (sulfoxide-forming)) (EC 1.14.14.73) (Albendazole sulfoxidase) (CYPIIIA3) (CYPIIIA4) (Cholesterol 25-hydroxylase) (Cytochrome P450 3A3) (Cytochrome P450 HLp) (Cytochrome P450 NF-25) (Cytochrome P450-PCN1) (Nifedipine oxidase) (Quinine 3-monooxygenase) (…	Homo sapiens (Human)	503	CYP3A4	genecards
P02766	reviewed	TTHY_HUMAN	Transthyretin (ATTR) (Prealbumin) (TBPA)	Homo sapiens (Human)	147	TTR	genecards
O95140	reviewed	MFN2_HUMAN	Mitofusin-2 (EC 3.6.5.-) (Transmembrane GTPase MFN2)	Homo sapiens (Human)	757	MFN2	genecards
P01189	reviewed	COLI_HUMAN	Pro-opiomelanocortin (POMC) (Corticotropin-lipotropin) [Cleaved into: NPP; Melanotropin gamma (Gamma-MSH); Potential peptide; Corticotropin (Adrenocorticotropic hormone) (ACTH); Melanocyte-stimulating hormone alpha (Alpha-MSH) (Melanotropin alpha); Corticotropin-like intermediary peptide (CLIP); Lipotropin beta (Beta-LPH); Lipotropin gamma (Gamma-LPH); Melanocyte-stimulating hormone beta (Beta-MS…	Homo sapiens (Human)	267	POMC	genecards
P07550	reviewed	ADRB2_HUMAN	Beta-2 adrenergic receptor (Beta-2 adrenoreceptor) (Beta-2 adrenoceptor)	Homo sapiens (Human)	413	ADRB2	genecards
P13500	reviewed	CCL2_HUMAN	C-C motif chemokine 2 (HC11) (Monocyte chemoattractant protein 1) (Monocyte chemotactic and activating factor) (MCAF) (Monocyte chemotactic protein 1) (MCP-1) (Monocyte secretory protein JE) (Small-inducible cytokine A2)	Homo sapiens (Human)	99	CCL2	genecards
P35372	reviewed	OPRM_HUMAN	Mu-type opioid receptor (M-OR-1) (MOR-1) (Mu opiate receptor) (Mu opioid receptor) (MOP) (hMOP)	Homo sapiens (Human)	400	OPRM1	genecards
Q16665	reviewed	HIF1A_HUMAN	Hypoxia-inducible factor 1-alpha (HIF-1-alpha) (HIF1-alpha) (ARNT-interacting protein) (Basic-helix-loop-helix-PAS protein MOP1) (Class E basic helix-loop-helix protein 78) (bHLHe78) (Member of PAS protein 1) (PAS domain-containing protein 8)	Homo sapiens (Human)	826	HIF1A	genecards
P01308	reviewed	INS_HUMAN	Insulin [Cleaved into: Insulin B chain; Insulin A chain]	Homo sapiens (Human)	110	INS	genecards
P08123	reviewed	CO1A2_HUMAN	Collagen alpha-2(I) chain (Alpha-2 type I collagen)	Homo sapiens (Human)	1366	COL1A2	genecards
P00797	reviewed	RENI_HUMAN	Renin (EC 3.4.23.15) (Angiotensinogenase)	Homo sapiens (Human)	406	REN	genecards
P22303	reviewed	ACES_HUMAN	Acetylcholinesterase (AChE) (EC 3.1.1.7)	Homo sapiens (Human)	614	ACHE	genecards
P42898	reviewed	MTHR_HUMAN	Methylenetetrahydrofolate reductase (NADPH) (EC 1.5.1.53)	Homo sapiens (Human)	656	MTHFR	genecards
P05305	reviewed	EDN1_HUMAN	Endothelin-1 (Preproendothelin-1) (PPET1) [Cleaved into: Endothelin-1 (ET-1); Big endothelin-1]	Homo sapiens (Human)	212	EDN1	genecards
P25490	reviewed	TYY1_HUMAN	Transcriptional repressor protein YY1 (Delta transcription factor) (INO80 complex subunit S) (NF-E1) (Yin and yang 1) (YY-1)	Homo sapiens (Human)	414	YY1	genecards
P29466	reviewed	CASP1_HUMAN	Caspase-1 (CASP-1) (EC 3.4.22.36) (Interleukin-1 beta convertase) (IL-1BC) (Interleukin-1 beta-converting enzyme) (ICE) (IL-1 beta-converting enzyme) (p45) [Cleaved into: Caspase-1 subunit p20; Caspase-1 subunit p10]	Homo sapiens (Human)	404	CASP1	genecards
P00450	reviewed	CERU_HUMAN	Ceruloplasmin (Cuproxidase ceruloplasmin) (EC 1.16.3.4) (Ferroxidase ceruloplasmin) (EC 1.16.3.1) (Glutathione peroxidase ceruloplasmin) (EC 1.11.1.9) (Glutathione-dependent peroxiredoxin ceruloplasmin) (EC 1.11.1.27)	Homo sapiens (Human)	1065	CP	genecards
P99999	reviewed	CYC_HUMAN	Cytochrome c	Homo sapiens (Human)	105	CYCS	genecards
O00429	reviewed	DNM1L_HUMAN	Dynamin-1-like protein (EC 3.6.5.5) (Dnm1p/Vps1p-like protein) (DVLP) (Dynamin family member proline-rich carboxyl-terminal domain less) (Dymple) (Dynamin-like protein) (Dynamin-like protein 4) (Dynamin-like protein IV) (HdynIV) (Dynamin-related protein 1)	Homo sapiens (Human)	736	DNM1L	genecards
P78352	reviewed	DLG4_HUMAN	Disks large homolog 4 (Postsynaptic density protein 95) (PSD-95) (Synapse-associated protein 90) (SAP-90) (SAP90)	Homo sapiens (Human)	724	DLG4	genecards
O00519	reviewed	FAAH1_HUMAN	Fatty-acid amide hydrolase 1 (EC 3.5.1.99) (Anandamide amidohydrolase 1) (Fatty acid ester hydrolase) (EC 3.1.1.-) (Oleamide hydrolase 1)	Homo sapiens (Human)	579	FAAH	genecards
P21912	reviewed	SDHB_HUMAN	Succinate dehydrogenase [ubiquinone] iron-sulfur subunit, mitochondrial (EC 1.3.5.1) (Iron-sulfur subunit of complex II) (Ip) (Malate dehydrogenase [quinone] iron-sulfur subunit) (EC 1.1.5.-)	Homo sapiens (Human)	280	SDHB	genecards
P48730	reviewed	KC1D_HUMAN	Casein kinase I isoform delta (CKI-delta) (CKId) (EC 2.7.11.1) (Tau-protein kinase CSNK1D) (EC 2.7.11.26)	Homo sapiens (Human)	415	CSNK1D	genecards
P35398	reviewed	RORA_HUMAN	Nuclear receptor ROR-alpha (Nuclear receptor RZR-alpha) (Nuclear receptor subfamily 1 group F member 1) (RAR-related orphan receptor A) (Retinoid-related orphan receptor-alpha)	Homo sapiens (Human)	523	RORA	genecards
P09958	reviewed	FURIN_HUMAN	Furin (EC 3.4.21.75) (Dibasic-processing enzyme) (Paired basic amino acid residue-cleaving enzyme) (PACE)	Homo sapiens (Human)	794	FURIN	genecards
Q99250	reviewed	SCN2A_HUMAN	Sodium channel protein type 2 subunit alpha (HBSC II) (Sodium channel protein brain II subunit alpha) (Sodium channel protein type II subunit alpha) (Voltage-gated sodium channel subunit alpha Nav1.2)	Homo sapiens (Human)	2005	SCN2A	genecards
Q9UBS5	reviewed	GABR1_HUMAN	Gamma-aminobutyric acid type B receptor subunit 1 (GABA-B receptor 1) (GABA-B-R1) (GABA-BR1) (GABABR1) (Gb1)	Homo sapiens (Human)	961	GABBR1	genecards
P13497	reviewed	BMP1_HUMAN	Bone morphogenetic protein 1 (BMP-1) (EC 3.4.24.19) (Mammalian tolloid protein) (mTld) (Procollagen C-proteinase) (PCP)	Homo sapiens (Human)	986	BMP1	genecards
P55212	reviewed	CASP6_HUMAN	Caspase-6 (CASP-6) (CSP-6) (EC 3.4.22.59) (Apoptotic protease Mch-2) [Cleaved into: Caspase-6 subunit p18 (Caspase-6 subunit p20); Caspase-6 subunit p11 (Caspase-6 subunit p10)]	Homo sapiens (Human)	293	CASP6	genecards
P28329	reviewed	CLAT_HUMAN	Choline O-acetyltransferase (CHOACTase) (ChAT) (Choline acetylase) (EC 2.3.1.6)	Homo sapiens (Human)	748	CHAT	genecards
P28799	reviewed	GRN_HUMAN	Progranulin (PGRN) (Acrogranin) (Epithelin precursor) (Glycoprotein of 88 Kda) (GP88) (Glycoprotein 88) (Granulin precursor) (PC cell-derived growth factor) (PCDGF) (Proepithelin) (PEPI) [Cleaved into: Paragranulin; Granulin-1 (Granulin G); Granulin-2 (Granulin F); Granulin-3 (Epithelin-2) (Granulin B); Granulin-4 (Epithelin-1) (Granulin A); Granulin-5 (Granulin C); Granulin-6 (Granulin D); Granu…	Homo sapiens (Human)	593	GRN	genecards
P21675	reviewed	TAF1_HUMAN	Transcription initiation factor TFIID subunit 1 (EC 2.3.1.48) (EC 2.7.11.1) (Cell cycle gene 1 protein) (TBP-associated factor 250 kDa) (p250) (Transcription initiation factor TFIID 250 kDa subunit) (TAF(II)250) (TAFII-250) (TAFII250)	Homo sapiens (Human)	1893	TAF1	genecards
Q05086	reviewed	UBE3A_HUMAN	Ubiquitin-protein ligase E3A (EC 2.3.2.26) (E6AP ubiquitin-protein ligase) (HECT-type ubiquitin transferase E3A) (Human papillomavirus E6-associated protein) (Oncogenic protein-associated protein E6-AP) (Renal carcinoma antigen NY-REN-54)	Homo sapiens (Human)	875	UBE3A	genecards
P01344	reviewed	IGF2_HUMAN	Insulin-like growth factor 2 (Insulin-like growth factor II) (IGF-II) (Somatomedin-A) (T3M-11-derived growth factor) [Cleaved into: Insulin-like growth factor II Ala-25 Del; Preptin]	Homo sapiens (Human)	180	IGF2	genecards
P13591	reviewed	NCAM1_HUMAN	Neural cell adhesion molecule 1 (N-CAM-1) (NCAM-1) (CD antigen CD56)	Homo sapiens (Human)	858	NCAM1	genecards
P05549	reviewed	AP2A_HUMAN	Transcription factor AP-2-alpha (AP2-alpha) (AP-2 transcription factor) (Activating enhancer-binding protein 2-alpha) (Activator protein 2) (AP-2)	Homo sapiens (Human)	437	TFAP2A	genecards
P11473	reviewed	VDR_HUMAN	Vitamin D3 receptor (VDR) (1,25-dihydroxyvitamin D3 receptor) (Nuclear receptor subfamily 1 group I member 1)	Homo sapiens (Human)	427	VDR	genecards
P31327	reviewed	CPSM_HUMAN	Carbamoyl-phosphate synthase [ammonia], mitochondrial (EC 6.3.4.16) (Carbamoyl-phosphate synthetase I) (CPSase I)	Homo sapiens (Human)	1500	CPS1	genecards
Q9NQX3	reviewed	GEPH_HUMAN	Gephyrin [Includes: Molybdopterin adenylyltransferase (MPT adenylyltransferase) (EC 2.7.7.75) (Domain G); Molybdopterin molybdenumtransferase (MPT Mo-transferase) (EC 2.10.1.1) (Domain E)]	Homo sapiens (Human)	736	GPHN	genecards
P26367	reviewed	PAX6_HUMAN	Paired box protein Pax-6 (Aniridia type II protein) (Oculorhombin)	Homo sapiens (Human)	422	PAX6	genecards
P21579	reviewed	SYT1_HUMAN	Synaptotagmin-1 (Synaptotagmin I) (SytI) (p65)	Homo sapiens (Human)	422	SYT1	genecards
P04035	reviewed	HMDH_HUMAN	3-hydroxy-3-methylglutaryl-coenzyme A reductase (HMG-CoA reductase) (EC 1.1.1.34)	Homo sapiens (Human)	888	HMGCR	genecards
P23526	reviewed	SAHH_HUMAN	Adenosylhomocysteinase (AdoHcyase) (EC 3.13.2.1) (S-adenosyl-L-homocysteine hydrolase)	Homo sapiens (Human)	432	AHCY	genecards
Q92887	reviewed	MRP2_HUMAN	ATP-binding cassette sub-family C member 2 (EC 7.6.2.-) (EC 7.6.2.2) (EC 7.6.2.3) (Canalicular multidrug resistance protein) (Canalicular multispecific organic anion transporter 1) (Multidrug resistance-associated protein 2)	Homo sapiens (Human)	1545	ABCC2	genecards
P41181	reviewed	AQP2_HUMAN	Aquaporin-2 (AQP-2) (ADH water channel) (Aquaporin-CD) (AQP-CD) (Collecting duct water channel protein) (WCH-CD) (Water channel protein for renal collecting duct)	Homo sapiens (Human)	271	AQP2	genecards
P62736	reviewed	ACTA_HUMAN	Actin, aortic smooth muscle (EC 3.6.4.-) (Alpha-actin-2) (Cell growth-inhibiting gene 46 protein) [Cleaved into: Actin, aortic smooth muscle, intermediate form]	Homo sapiens (Human)	377	ACTA2	genecards
O00238	reviewed	BMR1B_HUMAN	Bone morphogenetic protein receptor type-1B (BMP type-1B receptor) (BMPR-1B) (EC 2.7.11.30) (CD antigen CDw293)	Homo sapiens (Human)	502	BMPR1B	genecards
Q03135	reviewed	CAV1_HUMAN	Caveolin-1	Homo sapiens (Human)	178	CAV1	genecards
P02461	reviewed	CO3A1_HUMAN	Collagen alpha-1(III) chain	Homo sapiens (Human)	1466	COL3A1	genecards
P21333	reviewed	FLNA_HUMAN	Filamin-A (FLN-A) (Actin-binding protein 280) (ABP-280) (Alpha-filamin) (Endothelial actin-binding protein) (Filamin-1) (Non-muscle filamin)	Homo sapiens (Human)	2647	FLNA	genecards
O14649	reviewed	KCNK3_HUMAN	Potassium channel subfamily K member 3 (Acid-sensitive potassium channel protein TASK-1) (TWIK-related acid-sensitive K(+) channel 1) (Two pore potassium channel KT3.1) (Two pore K(+) channel KT3.1)	Homo sapiens (Human)	394	KCNK3	genecards
Q13621	reviewed	S12A1_HUMAN	Solute carrier family 12 member 1 (Bumetanide-sensitive sodium-(potassium)-chloride cotransporter 1) (BSC1) (Kidney-specific Na-K-Cl symporter) (Na-K-2Cl cotransporter 2) (NKCC2)	Homo sapiens (Human)	1099	SLC12A1	genecards
P10600	reviewed	TGFB3_HUMAN	Transforming growth factor beta-3 proprotein [Cleaved into: Latency-associated peptide (LAP); Transforming growth factor beta-3 (TGF-beta-3)]	Homo sapiens (Human)	412	TGFB3	genecards
P47870	reviewed	GBRB2_HUMAN	Gamma-aminobutyric acid receptor subunit beta-2 (GABA(A) receptor subunit beta-2) (GABAAR subunit beta-2)	Homo sapiens (Human)	512	GABRB2	genecards
P20333	reviewed	TNR1B_HUMAN	Tumor necrosis factor receptor superfamily member 1B (Tumor necrosis factor receptor 2) (TNF-R2) (Tumor necrosis factor receptor type II) (TNF-RII) (TNFR-II) (p75) (p80 TNF-alpha receptor) (CD antigen CD120b) (Etanercept) [Cleaved into: Tumor necrosis factor receptor superfamily member 1b, membrane form; Tumor necrosis factor-binding protein 2 (TBP-2) (TBPII)]	Homo sapiens (Human)	461	TNFRSF1B	genecards
Q13555	reviewed	KCC2G_HUMAN	Calcium/calmodulin-dependent protein kinase type II subunit gamma (CaM kinase II subunit gamma) (CaMK-II subunit gamma) (EC 2.7.11.17)	Homo sapiens (Human)	558	CAMK2G	genecards
Q13813	reviewed	SPTN1_HUMAN	Spectrin alpha chain, non-erythrocytic 1 (Alpha-II spectrin) (Fodrin alpha chain) (Spectrin, non-erythroid alpha subunit)	Homo sapiens (Human)	2472	SPTAN1	genecards
P11511	reviewed	CP19A_HUMAN	Aromatase (EC 1.14.14.14) (CYPXIX) (Cytochrome P-450AROM) (Cytochrome P450 19A1) (Estrogen synthase)	Homo sapiens (Human)	503	CYP19A1	genecards
Q92831	reviewed	KAT2B_HUMAN	Histone acetyltransferase KAT2B (EC 2.3.1.48) (Histone acetyltransferase PCAF) (Histone acetylase PCAF) (Lysine acetyltransferase 2B) (P300/CBP-associated factor) (P/CAF) (Spermidine acetyltransferase KAT2B) (EC 2.3.1.57)	Homo sapiens (Human)	832	KAT2B	genecards
O95477	reviewed	ABCA1_HUMAN	Phospholipid-transporting ATPase ABCA1 (EC 7.6.2.1) (ATP-binding cassette sub-family A member 1) (ATP-binding cassette transporter 1) (ABC-1) (ATP-binding cassette 1) (Cholesterol efflux regulatory protein)	Homo sapiens (Human)	2261	ABCA1	genecards
Q07954	reviewed	LRP1_HUMAN	Prolow-density lipoprotein receptor-related protein 1 (LRP-1) (Alpha-2-macroglobulin receptor) (A2MR) (Apolipoprotein E receptor) (APOER) (CD antigen CD91) [Cleaved into: Low-density lipoprotein receptor-related protein 1 85 kDa subunit (LRP-85); Low-density lipoprotein receptor-related protein 1 515 kDa subunit (LRP-515); Low-density lipoprotein receptor-related protein 1 intracellular domain (L…	Homo sapiens (Human)	4544	LRP1	genecards
P01732	reviewed	CD8A_HUMAN	T-cell surface glycoprotein CD8 alpha chain (T-lymphocyte differentiation antigen T8/Leu-2) (CD antigen CD8a)	Homo sapiens (Human)	235	CD8A	genecards
Q13618	reviewed	CUL3_HUMAN	Cullin-3 (CUL-3)	Homo sapiens (Human)	768	CUL3	genecards
P19235	reviewed	EPOR_HUMAN	Erythropoietin receptor (EPO-R)	Homo sapiens (Human)	508	EPOR	genecards
P38646	reviewed	HSPA9_HUMAN	Stress-70 protein, mitochondrial (EC 3.6.4.10) (75 kDa glucose-regulated protein) (GRP-75) (Heat shock 70 kDa protein 9) (Heat shock protein family A member 9) (Mortalin) (MOT) (Peptide-binding protein 74) (PBP74)	Homo sapiens (Human)	679	HSPA9	genecards
P10809	reviewed	CH60_HUMAN	60 kDa heat shock protein, mitochondrial (EC 5.6.1.7) (60 kDa chaperonin) (Chaperonin 60) (CPN60) (Heat shock protein 60) (HSP-60) (Hsp60) (Heat shock protein family D member 1) (HuCHA60) (Mitochondrial matrix protein P1) (P60 lymphocyte protein)	Homo sapiens (Human)	573	HSPD1	genecards
P11215	reviewed	ITAM_HUMAN	Integrin alpha-M (CD11 antigen-like family member B) (CR-3 alpha chain) (Cell surface glycoprotein MAC-1 subunit alpha) (Leukocyte adhesion receptor MO1) (Neutrophil adherence receptor) (CD antigen CD11b)	Homo sapiens (Human)	1152	ITGAM	genecards
P11926	reviewed	DCOR_HUMAN	Ornithine decarboxylase (ODC) (EC 4.1.1.17)	Homo sapiens (Human)	461	ODC1	genecards
P07602	reviewed	SAP_HUMAN	Prosaposin (Proactivator polypeptide) [Cleaved into: Saposin-A (Protein A); Saposin-B-Val; Saposin-B (Cerebroside sulfate activator) (CSAct) (Dispersin) (Sphingolipid activator protein 1) (SAP-1) (Sulfatide/GM1 activator); Saposin-C (A1 activator) (Co-beta-glucosidase) (Glucosylceramidase activator) (Sphingolipid activator protein 2) (SAP-2); Saposin-D (Component C) (Protein C)]	Homo sapiens (Human)	524	PSAP	genecards
P06400	reviewed	RB_HUMAN	Retinoblastoma-associated protein (p105-Rb) (p110-RB1) (pRb) (Rb) (pp110)	Homo sapiens (Human)	928	RB1	genecards
O95786	reviewed	RIGI_HUMAN	Antiviral innate immune response receptor RIG-I (ATP-dependent RNA helicase DDX58) (EC 3.6.4.13) (DEAD box protein 58) (RIG-I-like receptor 1) (RLR-1) (RNA sensor RIG-I) (Retinoic acid-inducible gene 1 protein) (RIG-1) (Retinoic acid-inducible gene I protein) (RIG-I)	Homo sapiens (Human)	925	RIGI	genecards
P51168	reviewed	SCNNB_HUMAN	Epithelial sodium channel subunit beta (Beta-ENaC) (ENaC subunit beta) (ENaCB) (Epithelial Na(+) channel subunit beta) (Amiloride-sensitive sodium channel subunit beta) (Beta-NaCH) (Nonvoltage-gated sodium channel 1 subunit beta) (SCNEB)	Homo sapiens (Human)	640	SCNN1B	genecards
Q9H2X9	reviewed	S12A5_HUMAN	Solute carrier family 12 member 5 (Electroneutral potassium-chloride cotransporter 2) (K-Cl cotransporter 2) (hKCC2) (Neuronal K-Cl cotransporter)	Homo sapiens (Human)	1139	SLC12A5	genecards
P04179	reviewed	SODM_HUMAN	Superoxide dismutase [Mn], mitochondrial (EC 1.15.1.1)	Homo sapiens (Human)	222	SOD2	genecards
P45379	reviewed	TNNT2_HUMAN	Troponin T, cardiac muscle (TnTc) (Cardiac muscle troponin T) (cTnT)	Homo sapiens (Human)	298	TNNT2	genecards
P61981	reviewed	1433G_HUMAN	14-3-3 protein gamma (Protein kinase C inhibitor protein 1) (KCIP-1) [Cleaved into: 14-3-3 protein gamma, N-terminally processed]	Homo sapiens (Human)	247	YWHAG	genecards
P52701	reviewed	MSH6_HUMAN	DNA mismatch repair protein Msh6 (hMSH6) (G/T mismatch-binding protein) (GTBP) (GTMBP) (MutS protein homolog 6) (MutS-alpha 160 kDa subunit) (p160)	Homo sapiens (Human)	1360	MSH6	genecards
P42575	reviewed	CASP2_HUMAN	Caspase-2 (CASP-2) (EC 3.4.22.55) (Neural precursor cell expressed developmentally down-regulated protein 2) (NEDD-2) (Protease ICH-1) [Cleaved into: Caspase-2 subunit p18; Caspase-2 subunit p13; Caspase-2 subunit p12]	Homo sapiens (Human)	452	CASP2	genecards
P05108	reviewed	CP11A_HUMAN	Cholesterol side-chain cleavage enzyme, mitochondrial (EC 1.14.15.6) (CYPXIA1) (Cholesterol desmolase) (Cytochrome P450 11A1) (Cytochrome P450(scc))	Homo sapiens (Human)	521	CYP11A1	genecards
Q13451	reviewed	FKBP5_HUMAN	Peptidyl-prolyl cis-trans isomerase FKBP5 (PPIase FKBP5) (EC 5.2.1.8) (51 kDa FK506-binding protein) (51 kDa FKBP) (FKBP-51) (54 kDa progesterone receptor-associated immunophilin) (Androgen-regulated protein 6) (FF1 antigen) (FK506-binding protein 5) (FKBP-5) (FKBP54) (p54) (HSP90-binding immunophilin) (Rotamase)	Homo sapiens (Human)	457	FKBP5	genecards
P10827	reviewed	THA_HUMAN	Thyroid hormone receptor alpha (Nuclear receptor subfamily 1 group A member 1) (V-erbA-related protein 7) (EAR-7) (c-erbA-1) (c-erbA-alpha)	Homo sapiens (Human)	490	THRA	genecards
P08588	reviewed	ADRB1_HUMAN	Beta-1 adrenergic receptor (Beta-1 adrenoreceptor) (Beta-1 adrenoceptor)	Homo sapiens (Human)	477	ADRB1	genecards
P48729	reviewed	KC1A_HUMAN	Casein kinase I isoform alpha (CKI-alpha) (EC 2.7.11.1) (CK1)	Homo sapiens (Human)	337	CSNK1A1	genecards
P67870	reviewed	CSK2B_HUMAN	Casein kinase II subunit beta (CK II beta) (Phosvitin) (Protein G5a)	Homo sapiens (Human)	215	CSNK2B	genecards
P16410	reviewed	CTLA4_HUMAN	Cytotoxic T-lymphocyte protein 4 (Cytotoxic T-lymphocyte-associated antigen 4) (CTLA-4) (CD antigen CD152)	Homo sapiens (Human)	223	CTLA4	genecards
P08151	reviewed	GLI1_HUMAN	Zinc finger protein GLI1 (Glioma-associated oncogene) (Oncogene GLI)	Homo sapiens (Human)	1106	GLI1	genecards
P08631	reviewed	HCK_HUMAN	Tyrosine-protein kinase HCK (EC 2.7.10.2) (Hematopoietic cell kinase) (Hemopoietic cell kinase) (p59-HCK/p60-HCK) (p59Hck) (p61Hck)	Homo sapiens (Human)	526	HCK	genecards
P51617	reviewed	IRAK1_HUMAN	Interleukin-1 receptor-associated kinase 1 (IRAK-1) (EC 2.7.11.1)	Homo sapiens (Human)	712	IRAK1	genecards
P18564	reviewed	ITB6_HUMAN	Integrin beta-6	Homo sapiens (Human)	788	ITGB6	genecards
P14174	reviewed	MIF_HUMAN	Macrophage migration inhibitory factor (MIF) (EC 5.3.2.1) (Glycosylation-inhibiting factor) (GIF) (L-dopachrome isomerase) (L-dopachrome tautomerase) (EC 5.3.3.12) (Phenylpyruvate tautomerase)	Homo sapiens (Human)	115	MIF	genecards
O60934	reviewed	NBN_HUMAN	Nibrin (Cell cycle regulatory protein p95) (Nijmegen breakage syndrome protein 1) (hNbs1)	Homo sapiens (Human)	754	NBN	genecards
Q02297	reviewed	NRG1_HUMAN	Pro-neuregulin-1, membrane-bound isoform (Pro-NRG1) [Cleaved into: Neuregulin-1 (Acetylcholine receptor-inducing activity) (ARIA) (Breast cancer cell differentiation factor p45) (Glial growth factor) (Heregulin) (HRG) (Neu differentiation factor) (Sensory and motor neuron-derived factor)]	Homo sapiens (Human)	640	NRG1	genecards
Q04759	reviewed	KPCT_HUMAN	Protein kinase C theta type (EC 2.7.11.13) (nPKC-theta)	Homo sapiens (Human)	706	PRKCQ	genecards
P17405	reviewed	ASM_HUMAN	Sphingomyelin phosphodiesterase (EC 3.1.4.12) (EC 3.1.4.3) (Acid sphingomyelinase) (aSMase) [Cleaved into: Sphingomyelin phosphodiesterase, processed form]	Homo sapiens (Human)	631	SMPD1	genecards
Q9HBA0	reviewed	TRPV4_HUMAN	Transient receptor potential cation channel subfamily V member 4 (TrpV4) (Osm-9-like TRP channel 4) (OTRPC4) (Transient receptor potential protein 12) (TRP12) (Vanilloid receptor-like channel 2) (Vanilloid receptor-like protein 2) (VRL-2) (Vanilloid receptor-related osmotically-activated channel) (VR-OAC)	Homo sapiens (Human)	871	TRPV4	genecards
P14679	reviewed	TYRO_HUMAN	Tyrosinase (EC 1.14.18.1) (LB24-AB) (Monophenol monooxygenase) (SK29-AB) (Tumor rejection antigen AB)	Homo sapiens (Human)	529	TYR	genecards
P15692	reviewed	VEGFA_HUMAN	Vascular endothelial growth factor A, long form (L-VEGF) (Vascular permeability factor) (VPF) [Cleaved into: N-VEGF; VEGFA]	Homo sapiens (Human)	395	VEGFA	genecards
Q9BQB6	reviewed	VKOR1_HUMAN	Vitamin K epoxide reductase complex subunit 1 (EC 1.17.4.4) (Vitamin K1 2,3-epoxide reductase subunit 1)	Homo sapiens (Human)	163	VKORC1	genecards
P34059	reviewed	GALNS_HUMAN	N-acetylgalactosamine-6-sulfatase (EC 3.1.6.4) (Chondroitinsulfatase) (Chondroitinase) (Galactose-6-sulfate sulfatase) (GalN6S) (N-acetylgalactosamine-6-sulfate sulfatase) (GalNAc6S sulfatase)	Homo sapiens (Human)	522	GALNS	genecards
P31644	reviewed	GBRA5_HUMAN	Gamma-aminobutyric acid receptor subunit alpha-5 (GABA(A) receptor subunit alpha-5) (GABAAR subunit alpha-5)	Homo sapiens (Human)	462	GABRA5	genecards
P11021	reviewed	BIP_HUMAN	Endoplasmic reticulum chaperone BiP (EC 3.6.4.10) (78 kDa glucose-regulated protein) (GRP-78) (Binding-immunoglobulin protein) (BiP) (Heat shock protein 70 family protein 5) (HSP70 family protein 5) (Heat shock protein family A member 5) (Immunoglobulin heavy chain-binding protein)	Homo sapiens (Human)	654	HSPA5	genecards
Q8WZ42	reviewed	TITIN_HUMAN	Titin (EC 2.7.11.1) (Connectin) (Rhabdomyosarcoma antigen MU-RMS-40.14)	Homo sapiens (Human)	34350	TTN	genecards
P28223	reviewed	5HT2A_HUMAN	5-hydroxytryptamine receptor 2A (5-HT-2) (5-HT-2A) (Serotonin receptor 2A)	Homo sapiens (Human)	471	HTR2A	genecards
P22301	reviewed	IL10_HUMAN	Interleukin-10 (IL-10) (Cytokine synthesis inhibitory factor) (CSIF)	Homo sapiens (Human)	178	IL10	genecards
Q99497	reviewed	PARK7_HUMAN	Parkinson disease protein 7 (Maillard deglycase) (Oncogene DJ1) (Parkinsonism-associated deglycase) (Protein DJ-1) (DJ-1) (Protein/nucleic acid deglycase DJ-1) (EC 3.1.2.-, EC 3.5.1.-, EC 3.5.1.124)	Homo sapiens (Human)	189	PARK7	genecards
P01584	reviewed	IL1B_HUMAN	Interleukin-1 beta (IL-1 beta) (Catabolin)	Homo sapiens (Human)	269	IL1B	genecards
P14867	reviewed	GBRA1_HUMAN	Gamma-aminobutyric acid receptor subunit alpha-1 (GABA(A) receptor subunit alpha-1) (GABAAR subunit alpha-1)	Homo sapiens (Human)	456	GABRA1	genecards
P10635	reviewed	CP2D6_HUMAN	Cytochrome P450 2D6 (EC 1.14.14.-) (CYPIID6) (Cholesterol 25-hydroxylase) (Cytochrome P450-DB1) (Debrisoquine 4-hydroxylase)	Homo sapiens (Human)	497	CYP2D6	genecards
Q15858	reviewed	SCN9A_HUMAN	Sodium channel protein type 9 subunit alpha (Neuroendocrine sodium channel) (hNE-Na) (Peripheral sodium channel 1) (PN1) (Sodium channel protein type IX subunit alpha) (Voltage-gated sodium channel subunit alpha Nav1.7)	Homo sapiens (Human)	1988	SCN9A	genecards
P54098	reviewed	DPOG1_HUMAN	DNA polymerase subunit gamma-1 (EC 2.7.7.7) (3'-5' exodeoxyribonuclease) (EC 3.1.11.-) (5'-deoxyribose-phosphate lyase) (EC 4.2.99.-) (Mitochondrial DNA polymerase catalytic subunit) (PolG-alpha)	Homo sapiens (Human)	1239	POLG	genecards
Q16623	reviewed	STX1A_HUMAN	Syntaxin-1A (Neuron-specific antigen HPC-1)	Homo sapiens (Human)	288	STX1A	genecards
P21359	reviewed	NF1_HUMAN	Neurofibromin (Neurofibromatosis-related protein NF-1) [Cleaved into: Neurofibromin truncated]	Homo sapiens (Human)	2839	NF1	genecards
P58400	reviewed	NRX1B_HUMAN	Neurexin-1-beta (Neurexin I-beta)	Homo sapiens (Human)	472	NRXN1	genecards
Q9ULB1	reviewed	NRX1A_HUMAN	Neurexin-1 (Neurexin I-alpha) (Neurexin-1-alpha)	Homo sapiens (Human)	1477	NRXN1	genecards
P35555	reviewed	FBN1_HUMAN	Fibrillin-1 [Cleaved into: Asprosin]	Homo sapiens (Human)	2871	FBN1	genecards
P10909	reviewed	CLUS_HUMAN	Clusterin (Aging-associated gene 4 protein) (Apolipoprotein J) (Apo-J) (Complement cytolysis inhibitor) (CLI) (Complement-associated protein SP-40,40) (Ku70-binding protein 1) (NA1/NA2) (Sulfated glycoprotein 2) (SGP-2) (Testosterone-repressed prostate message 2) (TRPM-2) [Cleaved into: Clusterin beta chain (ApoJalpha) (Complement cytolysis inhibitor a chain) (SP-40,40 beta-chain); Clusterin alph…	Homo sapiens (Human)	449	CLU	genecards
P07686	reviewed	HEXB_HUMAN	Beta-hexosaminidase subunit beta (EC 3.2.1.52) (Beta-N-acetylhexosaminidase subunit beta) (Hexosaminidase subunit B) (Cervical cancer proto-oncogene 7 protein) (HCC-7) (N-acetyl-beta-glucosaminidase subunit beta) [Cleaved into: Beta-hexosaminidase subunit beta chain B; Beta-hexosaminidase subunit beta chain A]	Homo sapiens (Human)	556	HEXB	genecards
P40238	reviewed	TPOR_HUMAN	Thrombopoietin receptor (TPO-R) (Myeloproliferative leukemia protein) (Proto-oncogene c-Mpl) (CD antigen CD110)	Homo sapiens (Human)	635	MPL	genecards
Q96RI1	reviewed	NR1H4_HUMAN	Bile acid receptor (Farnesoid X-activated receptor) (Farnesol receptor HRR-1) (Nuclear receptor subfamily 1 group H member 4) (Retinoid X receptor-interacting protein 14) (RXR-interacting protein 14)	Homo sapiens (Human)	486	NR1H4	genecards
P08138	reviewed	TNR16_HUMAN	Tumor necrosis factor receptor superfamily member 16 (Gp80-LNGFR) (Low affinity neurotrophin receptor p75NTR) (Low-affinity nerve growth factor receptor) (NGF receptor) (Low-affinity nerve growth factor receptor p75NGFR) (Low-affinity nerve growth factor receptor p75NGR) (p75 ICD) (CD antigen CD271)	Homo sapiens (Human)	427	NGFR	genecards
O00555	reviewed	CAC1A_HUMAN	Voltage-dependent P/Q-type calcium channel subunit alpha-1A (Brain calcium channel I) (BI) (Calcium channel, L type, alpha-1 polypeptide isoform 4) (Voltage-gated calcium channel subunit alpha Cav2.1)	Homo sapiens (Human)	2506	CACNA1A	genecards
Q12791	reviewed	KCMA1_HUMAN	Calcium-activated potassium channel subunit alpha-1 (BK channel) (BKCA alpha) (Calcium-activated potassium channel, subfamily M subunit alpha-1) (K(VCA)alpha) (KCa1.1) (Maxi K channel) (MaxiK) (Slo-alpha) (Slo1) (Slowpoke homolog) (Slo homolog) (hSlo)	Homo sapiens (Human)	1236	KCNMA1	genecards
P49674	reviewed	KC1E_HUMAN	Casein kinase I isoform epsilon (CKI-epsilon) (CKIe) (EC 2.7.11.1)	Homo sapiens (Human)	416	CSNK1E	genecards
P27169	reviewed	PON1_HUMAN	Serum paraoxonase/arylesterase 1 (PON 1) (EC 3.1.1.2) (EC 3.1.1.81) (EC 3.1.8.1) (Aromatic esterase 1) (A-esterase 1) (K-45) (Serum aryldialkylphosphatase 1)	Homo sapiens (Human)	355	PON1	genecards
P09104	reviewed	ENOG_HUMAN	Gamma-enolase (EC 4.2.1.11) (2-phospho-D-glycerate hydro-lyase) (Enolase 2) (Neural enolase) (Neuron-specific enolase) (NSE)	Homo sapiens (Human)	434	ENO2	genecards
P21980	reviewed	TGM2_HUMAN	Protein-glutamine gamma-glutamyltransferase 2 (EC 2.3.2.13) (Erythrocyte transglutaminase) (Heart G alpha(h)) (hhG alpha(h)) (Isopeptidase TGM2) (EC 3.4.-.-) (Protein G alpha(h)) (G(h)) (Protein-glutamine deamidase TGM2) (EC 3.5.1.44) (Protein-glutamine dopaminyltransferase TGM2) (EC 2.3.1.-) (Protein-glutamine histaminyltransferase TGM2) (EC 2.3.1.-) (Protein-glutamine noradrenalinyltransferase …	Homo sapiens (Human)	687	TGM2	genecards
Q9Y3Q4	reviewed	HCN4_HUMAN	Potassium/sodium hyperpolarization-activated cyclic nucleotide-gated channel 4	Homo sapiens (Human)	1203	HCN4	genecards
P21583	reviewed	SCF_HUMAN	Kit ligand (Mast cell growth factor) (MGF) (Stem cell factor) (SCF) (c-Kit ligand) [Cleaved into: Soluble KIT ligand (sKITLG)]	Homo sapiens (Human)	273	KITLG	genecards
P11498	reviewed	PYC_HUMAN	Pyruvate carboxylase, mitochondrial (EC 6.4.1.1) (Pyruvic carboxylase) (PCB)	Homo sapiens (Human)	1178	PC	genecards
P00439	reviewed	PH4H_HUMAN	Phenylalanine-4-hydroxylase (PAH) (EC 1.14.16.1) (Phe-4-monooxygenase)	Homo sapiens (Human)	452	PAH	genecards
Q96PV0	reviewed	SYGP1_HUMAN	Ras/Rap GTPase-activating protein SynGAP (Neuronal RasGAP) (Synaptic Ras GTPase-activating protein 1) (Synaptic Ras-GAP 1)	Homo sapiens (Human)	1343	SYNGAP1	genecards
P28300	reviewed	LYOX_HUMAN	Protein-lysine 6-oxidase (EC 1.4.3.13) (Lysyl oxidase) [Cleaved into: Protein-lysine 6-oxidase, long form; Protein-lysine 6-oxidase, short form]	Homo sapiens (Human)	417	LOX	genecards
P04275	reviewed	VWF_HUMAN	von Willebrand factor (vWF) [Cleaved into: von Willebrand antigen 2 (von Willebrand antigen II)]	Homo sapiens (Human)	2813	VWF	genecards
P02462	reviewed	CO4A1_HUMAN	Collagen alpha-1(IV) chain [Cleaved into: Arresten]	Homo sapiens (Human)	1669	COL4A1	genecards
P17813	reviewed	EGLN_HUMAN	Endoglin (CD antigen CD105)	Homo sapiens (Human)	658	ENG	genecards
P48048	reviewed	KCNJ1_HUMAN	ATP-sensitive inward rectifier potassium channel 1 (ATP-regulated potassium channel ROM-K) (Inward rectifier K(+) channel Kir1.1) (Potassium channel, inwardly rectifying subfamily J member 1)	Homo sapiens (Human)	391	KCNJ1	genecards
P09871	reviewed	C1S_HUMAN	Complement C1s subcomponent (EC 3.4.21.42) (C1 esterase) (Complement component 1 subcomponent s) [Cleaved into: Complement C1s subcomponent heavy chain (Complement C1s subcomponent chain A); Complement C1s subcomponent light chain (Complement C1s subcomponent chain B)]	Homo sapiens (Human)	688	C1S	genecards
Q9NQC7	reviewed	CYLD_HUMAN	Ubiquitin carboxyl-terminal hydrolase CYLD (EC 3.4.19.12) (Deubiquitinating enzyme CYLD) (Ubiquitin thioesterase CYLD) (Ubiquitin-specific-processing protease CYLD)	Homo sapiens (Human)	956	CYLD	genecards
Q03164	reviewed	KMT2A_HUMAN	Histone-lysine N-methyltransferase 2A (Lysine N-methyltransferase 2A) (EC 2.1.1.364) (ALL-1) (CXXC-type zinc finger protein 7) (Cysteine methyltransferase KMT2A) (EC 2.1.1.-) (Myeloid/lymphoid or mixed-lineage leukemia) (Myeloid/lymphoid or mixed-lineage leukemia protein 1) (Trithorax-like protein) (Zinc finger protein HRX) [Cleaved into: MLL cleavage product N320 (N-terminal cleavage product of …	Homo sapiens (Human)	3969	KMT2A	genecards
Q03426	reviewed	KIME_HUMAN	Mevalonate kinase (MK) (EC 2.7.1.36)	Homo sapiens (Human)	396	MVK	genecards
Q8WTV0	reviewed	SCRB1_HUMAN	Scavenger receptor class B member 1 (SRB1) (CD36 and LIMPII analogous 1) (CLA-1) (CD36 antigen-like 1) (Collagen type I receptor, thrombospondin receptor-like 1) (SR-BI) (CD antigen CD36)	Homo sapiens (Human)	552	SCARB1	genecards
P07711	reviewed	CATL1_HUMAN	Procathepsin L (EC 3.4.22.15) (Cathepsin L1) (Major excreted protein) (MEP) [Cleaved into: Cathepsin L; Cathepsin L heavy chain; Cathepsin L light chain]	Homo sapiens (Human)	333	CTSL	genecards
P00740	reviewed	FA9_HUMAN	Coagulation factor IX (EC 3.4.21.22) (Christmas factor) (Plasma thromboplastin component) (PTC) [Cleaved into: Coagulation factor IXa light chain; Coagulation factor IXa heavy chain]	Homo sapiens (Human)	461	F9	genecards
P51570	reviewed	GALK1_HUMAN	Galactokinase (EC 2.7.1.6) (Galactose kinase)	Homo sapiens (Human)	392	GALK1	genecards
P98160	reviewed	PGBM_HUMAN	Basement membrane-specific heparan sulfate proteoglycan core protein (HSPG) (Perlecan) (PLC) [Cleaved into: Endorepellin; LG3 peptide]	Homo sapiens (Human)	4391	HSPG2	genecards
Q92985	reviewed	IRF7_HUMAN	Interferon regulatory factor 7 (IRF-7)	Homo sapiens (Human)	503	IRF7	genecards
P06756	reviewed	ITAV_HUMAN	Integrin alpha-V (Vitronectin receptor) (Vitronectin receptor subunit alpha) (CD antigen CD51) [Cleaved into: Integrin alpha-V heavy chain; Integrin alpha-V light chain]	Homo sapiens (Human)	1048	ITGAV	genecards
P09237	reviewed	MMP7_HUMAN	Matrilysin (EC 3.4.24.23) (Matrin) (Matrix metalloproteinase-7) (MMP-7) (Pump-1 protease) (Uterine metalloproteinase)	Homo sapiens (Human)	267	MMP7	genecards
P35579	reviewed	MYH9_HUMAN	Myosin-9 (Cellular myosin heavy chain, type A) (Myosin heavy chain 9) (Myosin heavy chain, non-muscle IIa) (Non-muscle myosin heavy chain A) (NMMHC-A) (Non-muscle myosin heavy chain IIa) (NMMHC II-a) (NMMHC-IIA)	Homo sapiens (Human)	1960	MYH9	genecards
P52209	reviewed	6PGD_HUMAN	6-phosphogluconate dehydrogenase, decarboxylating (EC 1.1.1.44)	Homo sapiens (Human)	483	PGD	genecards
Q13563	reviewed	PKD2_HUMAN	Polycystin-2 (PC2) (Autosomal dominant polycystic kidney disease type II protein) (Polycystic kidney disease 2 protein) (Polycystwin) (R48321) (Transient receptor potential cation channel subfamily P member 2)	Homo sapiens (Human)	968	PKD2	genecards
Q15399	reviewed	TLR1_HUMAN	Toll-like receptor 1 (Toll/interleukin-1 receptor-like protein) (TIL) (CD antigen CD281)	Homo sapiens (Human)	786	TLR1	genecards
P29972	reviewed	AQP1_HUMAN	Aquaporin-1 (AQP-1) (Aquaporin-CHIP) (Channel-like integral membrane protein of 28 kDa) (Urine water channel)	Homo sapiens (Human)	269	AQP1	genecards
P30559	reviewed	OXYR_HUMAN	Oxytocin receptor (OT-R)	Homo sapiens (Human)	389	OXTR	genecards
O15297	reviewed	PPM1D_HUMAN	Protein phosphatase 1D (EC 3.1.3.16) (Protein phosphatase 2C isoform delta) (PP2C-delta) (Protein phosphatase magnesium-dependent 1 delta) (p53-induced protein phosphatase 1)	Homo sapiens (Human)	605	PPM1D	genecards
P35498	reviewed	SCN1A_HUMAN	Sodium channel protein type 1 subunit alpha (Sodium channel protein brain I subunit alpha) (Sodium channel protein type I subunit alpha) (Voltage-gated sodium channel subunit alpha Nav1.1)	Homo sapiens (Human)	2009	SCN1A	genecards
P63261	reviewed	ACTG_HUMAN	Actin, cytoplasmic 2 (EC 3.6.4.-) (Gamma-actin) [Cleaved into: Actin, cytoplasmic 2, N-terminally processed]	Homo sapiens (Human)	375	ACTG1	genecards
P35221	reviewed	CTNA1_HUMAN	Catenin alpha-1 (Alpha E-catenin) (Cadherin-associated protein) (Renal carcinoma antigen NY-REN-13)	Homo sapiens (Human)	906	CTNNA1	genecards
P53634	reviewed	CATC_HUMAN	Dipeptidyl peptidase 1 (EC 3.4.14.1) (Cathepsin C) (Cathepsin J) (Dipeptidyl peptidase I) (DPP-I) (DPPI) (Dipeptidyl transferase) [Cleaved into: Dipeptidyl peptidase 1 exclusion domain chain (Dipeptidyl peptidase I exclusion domain chain); Dipeptidyl peptidase 1 heavy chain (Dipeptidyl peptidase I heavy chain); Dipeptidyl peptidase 1 light chain (Dipeptidyl peptidase I light chain)]	Homo sapiens (Human)	463	CTSC	genecards
Q16828	reviewed	DUS6_HUMAN	Dual specificity protein phosphatase 6 (EC 3.1.3.16) (EC 3.1.3.48) (Dual specificity protein phosphatase PYST1) (Mitogen-activated protein kinase phosphatase 3) (MAP kinase phosphatase 3) (MKP-3)	Homo sapiens (Human)	381	DUSP6	genecards
P54762	reviewed	EPHB1_HUMAN	Ephrin type-B receptor 1 (EC 2.7.10.1) (ELK) (EPH tyrosine kinase 2) (EPH-like kinase 6) (EK6) (hEK6) (Neuronally-expressed EPH-related tyrosine kinase) (NET) (Tyrosine-protein kinase receptor EPH-2)	Homo sapiens (Human)	984	EPHB1	genecards
P12318	reviewed	FCG2A_HUMAN	Low affinity immunoglobulin gamma Fc region receptor II-a (IgG Fc receptor II-a) (CDw32) (Fc-gamma RII-a) (Fc-gamma-RIIa) (FcRII-a) (CD antigen CD32)	Homo sapiens (Human)	317	FCGR2A	genecards
P06241	reviewed	FYN_HUMAN	Tyrosine-protein kinase Fyn (EC 2.7.10.2) (Proto-oncogene Syn) (Proto-oncogene c-Fyn) (Src-like kinase) (SLK) (p59-Fyn)	Homo sapiens (Human)	537	FYN	genecards
P09651	reviewed	ROA1_HUMAN	Heterogeneous nuclear ribonucleoprotein A1 (hnRNP A1) (Helix-destabilizing protein) (Single-strand RNA-binding protein) (hnRNP core protein A1) [Cleaved into: Heterogeneous nuclear ribonucleoprotein A1, N-terminally processed]	Homo sapiens (Human)	372	HNRNPA1	genecards
P08648	reviewed	ITA5_HUMAN	Integrin alpha-5 (CD49 antigen-like family member E) (Fibronectin receptor subunit alpha) (Integrin alpha-F) (VLA-5) (CD antigen CD49e) [Cleaved into: Integrin alpha-5 heavy chain; Integrin alpha-5 light chain]	Homo sapiens (Human)	1049	ITGA5	genecards
P27448	reviewed	MARK3_HUMAN	MAP/microtubule affinity-regulating kinase 3 (EC 2.7.11.1) (C-TAK1) (cTAK1) (Cdc25C-associated protein kinase 1) (ELKL motif kinase 2) (EMK-2) (Protein kinase STK10) (Ser/Thr protein kinase PAR-1) (Par-1a) (Serine/threonine-protein kinase p78)	Homo sapiens (Human)	753	MARK3	genecards
Q99707	reviewed	METH_HUMAN	Methionine synthase (MS) (EC 2.1.1.13) (5-methyltetrahydrofolate--homocysteine methyltransferase) (Cobalamin-dependent methionine synthase) (Vitamin-B12 dependent methionine synthase)	Homo sapiens (Human)	1265	MTR	genecards
P15559	reviewed	NQO1_HUMAN	NAD(P)H dehydrogenase [quinone] 1 (EC 1.6.5.2) (Azoreductase) (DT-diaphorase) (DTD) (Menadione reductase) (NAD(P)H:quinone oxidoreductase 1) (Phylloquinone reductase) (Quinone reductase 1) (QR1)	Homo sapiens (Human)	274	NQO1	genecards
Q15118	reviewed	PDK1_HUMAN	[Pyruvate dehydrogenase (acetyl-transferring)] kinase isozyme 1, mitochondrial (EC 2.7.11.2) (Pyruvate dehydrogenase kinase isoform 1) (PDH kinase 1)	Homo sapiens (Human)	436	PDK1	genecards
O15393	reviewed	TMPS2_HUMAN	Transmembrane protease serine 2 (EC 3.4.21.122) (Serine protease 10) [Cleaved into: Transmembrane protease serine 2 non-catalytic chain; Transmembrane protease serine 2 catalytic chain]	Homo sapiens (Human)	492	TMPRSS2	genecards
Q99986	reviewed	VRK1_HUMAN	Serine/threonine-protein kinase VRK1 (EC 2.7.11.1) (Vaccinia-related kinase 1)	Homo sapiens (Human)	396	VRK1	genecards
P56703	reviewed	WNT3_HUMAN	Proto-oncogene Wnt-3 (Proto-oncogene Int-4 homolog)	Homo sapiens (Human)	355	WNT3	genecards
P35869	reviewed	AHR_HUMAN	Aryl hydrocarbon receptor (Ah receptor) (AhR) (Class E basic helix-loop-helix protein 76) (bHLHe76)	Homo sapiens (Human)	848	AHR	genecards
P22304	reviewed	IDS_HUMAN	Iduronate 2-sulfatase (EC 3.1.6.13) (Alpha-L-iduronate sulfate sulfatase) (Idursulfase) [Cleaved into: Iduronate 2-sulfatase 42 kDa chain; Iduronate 2-sulfatase 14 kDa chain]	Homo sapiens (Human)	550	IDS	genecards
P51688	reviewed	SPHM_HUMAN	N-sulphoglucosamine sulphohydrolase (EC 3.10.1.1) (Sulfoglucosamine sulfamidase) (Sulphamidase)	Homo sapiens (Human)	502	SGSH	genecards
P18507	reviewed	GBRG2_HUMAN	Gamma-aminobutyric acid receptor subunit gamma-2 (GABA(A) receptor subunit gamma-2) (GABAAR subunit gamma-2)	Homo sapiens (Human)	475	GABRG2	genecards
P51587	reviewed	BRCA2_HUMAN	Breast cancer type 2 susceptibility protein (Fanconi anemia group D1 protein)	Homo sapiens (Human)	3418	BRCA2	genecards
Q99808	reviewed	S29A1_HUMAN	Equilibrative nucleoside transporter 1 (hENT1) (Equilibrative nitrobenzylmercaptopurine riboside-sensitive nucleoside transporter) (Equilibrative NBMPR-sensitive nucleoside transporter) (es nucleoside transporter) (Nucleoside transporter, es-type) (Solute carrier family 29 member 1)	Homo sapiens (Human)	456	SLC29A1	genecards
P18848	reviewed	ATF4_HUMAN	Cyclic AMP-dependent transcription factor ATF-4 (cAMP-dependent transcription factor ATF-4) (Activating transcription factor 4) (Cyclic AMP-responsive element-binding protein 2) (CREB-2) (cAMP-responsive element-binding protein 2) (Tax-responsive enhancer element-binding protein 67) (TaxREB67)	Homo sapiens (Human)	351	ATF4	genecards
P14625	reviewed	ENPL_HUMAN	Endoplasmin (EC 3.6.4.-) (94 kDa glucose-regulated protein) (GRP-94) (Heat shock protein 90 kDa beta member 1) (Heat shock protein family C member 4) (Tumor rejection antigen 1) (gp96 homolog)	Homo sapiens (Human)	803	HSP90B1	genecards
Q13148	reviewed	TADBP_HUMAN	TAR DNA-binding protein 43 (TDP-43)	Homo sapiens (Human)	414	TARDBP	genecards
P01911	reviewed	DRB1_HUMAN	HLA class II histocompatibility antigen, DRB1 beta chain (Human leukocyte antigen DRB1) (HLA-DRB1)	Homo sapiens (Human)	266	HLA-DRB1	genecards
P41159	reviewed	LEP_HUMAN	Leptin (Obese protein) (Obesity factor)	Homo sapiens (Human)	167	LEP	genecards
Q14203	reviewed	DCTN1_HUMAN	Dynactin subunit 1 (150 kDa dynein-associated polypeptide) (DAP-150) (DP-150) (p135) (p150-glued)	Homo sapiens (Human)	1278	DCTN1	genecards
Q9UBK2	reviewed	PRGC1_HUMAN	Peroxisome proliferator-activated receptor gamma coactivator 1-alpha (PGC-1-alpha) (PPAR-gamma coactivator 1-alpha) (PPARGC-1-alpha) (Ligand effect modulator 6)	Homo sapiens (Human)	798	PPARGC1A	genecards
P51608	reviewed	MECP2_HUMAN	Methyl-CpG-binding protein 2 (MeCp-2 protein) (MeCp2)	Homo sapiens (Human)	486	MECP2	genecards
Q9BXM7	reviewed	PINK1_HUMAN	Serine/threonine-protein kinase PINK1, mitochondrial (EC 2.7.11.1) (BRPK) (PTEN-induced putative kinase protein 1)	Homo sapiens (Human)	581	PINK1	genecards
Q99062	reviewed	CSF3R_HUMAN	Granulocyte colony-stimulating factor receptor (G-CSF receptor) (G-CSF-R) (CD antigen CD114)	Homo sapiens (Human)	836	CSF3R	genecards
P21918	reviewed	DRD5_HUMAN	D(1B) dopamine receptor (D(5) dopamine receptor) (D1beta dopamine receptor) (Dopamine D5 receptor)	Homo sapiens (Human)	477	DRD5	genecards
P33176	reviewed	KINH_HUMAN	Kinesin-1 heavy chain (Conventional kinesin heavy chain) (Ubiquitous kinesin heavy chain) (UKHC)	Homo sapiens (Human)	963	KIF5B	genecards
P00480	reviewed	OTC_HUMAN	Ornithine transcarbamylase, mitochondrial (OTCase) (EC 2.1.3.3) (Ornithine carbamoyltransferase, mitochondrial)	Homo sapiens (Human)	354	OTC	genecards
P30531	reviewed	SC6A1_HUMAN	Sodium- and chloride-dependent GABA transporter 1 (GAT-1) (Solute carrier family 6 member 1)	Homo sapiens (Human)	599	SLC6A1	genecards
P15884	reviewed	ITF2_HUMAN	Transcription factor 4 (TCF-4) (Class B basic helix-loop-helix protein 19) (bHLHb19) (Immunoglobulin transcription factor 2) (ITF-2) (SL3-3 enhancer factor 2) (SEF-2)	Homo sapiens (Human)	667	TCF4	genecards
P29274	reviewed	AA2AR_HUMAN	Adenosine receptor A2a	Homo sapiens (Human)	412	ADORA2A	genecards
O43464	reviewed	HTRA2_HUMAN	Serine protease HTRA2, mitochondrial (EC 3.4.21.108) (High temperature requirement protein A2) (HtrA2) (Omi stress-regulated endoprotease) (Serine protease 25) (Serine proteinase OMI)	Homo sapiens (Human)	458	HTRA2	genecards
Q16595	reviewed	FRDA_HUMAN	Frataxin, mitochondrial (EC 1.16.3.1) (Friedreich ataxia protein) (Fxn) [Cleaved into: Frataxin intermediate form (i-FXN); Frataxin(56-210) (m56-FXN); Frataxin(78-210) (d-FXN) (m78-FXN); Frataxin mature form (Frataxin(81-210)) (m81-FXN); Extramitochondrial frataxin]	Homo sapiens (Human)	210	FXN	genecards
P08235	reviewed	MCR_HUMAN	Mineralocorticoid receptor (MR) (Nuclear receptor subfamily 3 group C member 2)	Homo sapiens (Human)	984	NR3C2	genecards
P21554	reviewed	CNR1_HUMAN	Cannabinoid receptor 1 (CB-R) (CB1) (CANN6)	Homo sapiens (Human)	472	CNR1	genecards
O95342	reviewed	ABCBB_HUMAN	Bile salt export pump (EC 7.6.2.-) (ATP-binding cassette sub-family B member 11)	Homo sapiens (Human)	1321	ABCB11	genecards
P21439	reviewed	MDR3_HUMAN	Phosphatidylcholine translocator ABCB4 (EC 7.6.2.1) (ATP-binding cassette sub-family B member 4) (Multidrug resistance protein 3) (P-glycoprotein 3)	Homo sapiens (Human)	1286	ABCB4	genecards
Q05940	reviewed	VMAT2_HUMAN	Synaptic vesicular amine transporter (Solute carrier family 18 member 2) (Vesicular amine transporter 2) (VAT2) (Vesicular monoamine transporter 2)	Homo sapiens (Human)	514	SLC18A2	genecards
P56817	reviewed	BACE1_HUMAN	Beta-secretase 1 (EC 3.4.23.46) (Aspartyl protease 2) (ASP2) (Asp 2) (Beta-site amyloid precursor protein cleaving enzyme 1) (Beta-site APP cleaving enzyme 1) (Memapsin-2) (Membrane-associated aspartic protease 2)	Homo sapiens (Human)	501	BACE1	genecards
O00408	reviewed	PDE2A_HUMAN	cGMP-dependent 3',5'-cyclic phosphodiesterase (EC 3.1.4.17) (Cyclic GMP-stimulated phosphodiesterase) (CGS-PDE) (cGSPDE)	Homo sapiens (Human)	941	PDE2A	genecards
P54252	reviewed	ATX3_HUMAN	Ataxin-3 (EC 3.4.19.12) (Machado-Joseph disease protein 1) (Spinocerebellar ataxia type 3 protein)	Homo sapiens (Human)	361	ATXN3	genecards
P08247	reviewed	SYPH_HUMAN	Synaptophysin (Major synaptic vesicle protein p38)	Homo sapiens (Human)	313	SYP	genecards
P55017	reviewed	S12A3_HUMAN	Solute carrier family 12 member 3 (Na-Cl cotransporter) (NCC) (Na-Cl symporter) (Thiazide-sensitive sodium-chloride cotransporter)	Homo sapiens (Human)	1021	SLC12A3	genecards
P17936	reviewed	IBP3_HUMAN	Insulin-like growth factor-binding protein 3 (IBP-3) (IGF-binding protein 3) (IGFBP-3)	Homo sapiens (Human)	291	IGFBP3	genecards
P08865	reviewed	RSSA_HUMAN	Small ribosomal subunit protein uS2 (37 kDa laminin receptor precursor) (37LRP) (37/67 kDa laminin receptor) (LRP/LR) (40S ribosomal protein SA) (67 kDa laminin receptor) (67LR) (Colon carcinoma laminin-binding protein) (Laminin receptor 1) (LamR) (Laminin-binding protein precursor p40) (LBP/p40) (Multidrug resistance-associated protein MGr1-Ag) (NEM/1CHD4)	Homo sapiens (Human)	295	RPSA	genecards
P30566	reviewed	PUR8_HUMAN	Adenylosuccinate lyase (ADSL) (ASL) (EC 4.3.2.2) (Adenylosuccinase) (ASase)	Homo sapiens (Human)	484	ADSL	genecards
P35749	reviewed	MYH11_HUMAN	Myosin-11 (Myosin heavy chain 11) (Myosin heavy chain, smooth muscle isoform) (SMMHC)	Homo sapiens (Human)	1972	MYH11	genecards
P41594	reviewed	GRM5_HUMAN	Metabotropic glutamate receptor 5 (mGluR5)	Homo sapiens (Human)	1212	GRM5	genecards
P01889	reviewed	HLAB_HUMAN	HLA class I histocompatibility antigen, B alpha chain (Human leukocyte antigen B) (HLA-B)	Homo sapiens (Human)	362	HLA-B	genecards
P14598	reviewed	NCF1_HUMAN	Neutrophil cytosol factor 1 (NCF-1) (47 kDa autosomal chronic granulomatous disease protein) (47 kDa neutrophil oxidase factor) (NCF-47K) (Neutrophil NADPH oxidase factor 1) (Nox organizer 2) (Nox-organizing protein 2) (SH3 and PX domain-containing protein 1A) (p47-phox)	Homo sapiens (Human)	390	NCF1	genecards
Q14457	reviewed	BECN1_HUMAN	Beclin-1 (Coiled-coil myosin-like BCL2-interacting protein) (Protein GT197) [Cleaved into: Beclin-1-C 35 kDa; Beclin-1-C 37 kDa]	Homo sapiens (Human)	450	BECN1	genecards
O60602	reviewed	TLR5_HUMAN	Toll-like receptor 5 (Toll/interleukin-1 receptor-like protein 3)	Homo sapiens (Human)	858	TLR5	genecards
P20393	reviewed	NR1D1_HUMAN	Nuclear receptor subfamily 1 group D member 1 (Rev-erbA-alpha) (V-erbA-related protein 1) (EAR-1)	Homo sapiens (Human)	614	NR1D1	genecards
P29590	reviewed	PML_HUMAN	Protein PML (E3 SUMO-protein ligase PML) (EC 2.3.2.-) (Promyelocytic leukemia protein) (RING finger protein 71) (RING-type E3 SUMO transferase PML) (Tripartite motif-containing protein 19) (TRIM19)	Homo sapiens (Human)	882	PML	genecards
P43220	reviewed	GLP1R_HUMAN	Glucagon-like peptide 1 receptor (GLP-1 receptor) (GLP-1-R) (GLP-1R)	Homo sapiens (Human)	463	GLP1R	genecards
P20908	reviewed	CO5A1_HUMAN	Collagen alpha-1(V) chain	Homo sapiens (Human)	1838	COL5A1	genecards
P22557	reviewed	HEM0_HUMAN	5-aminolevulinate synthase, erythroid-specific, mitochondrial (ALAS-E) (EC 2.3.1.37) (5-aminolevulinic acid synthase 2) (Delta-ALA synthase 2) (Delta-aminolevulinate synthase 2)	Homo sapiens (Human)	587	ALAS2	genecards
P22830	reviewed	HEMH_HUMAN	Ferrochelatase, mitochondrial (EC 4.98.1.1) (Heme synthase) (Protoheme ferro-lyase)	Homo sapiens (Human)	423	FECH	genecards
Q15848	reviewed	ADIPO_HUMAN	Adiponectin (30 kDa adipocyte complement-related protein) (Adipocyte complement-related 30 kDa protein) (ACRP30) (Adipocyte, C1q and collagen domain-containing protein) (Adipose most abundant gene transcript 1 protein) (apM-1) (Gelatin-binding protein)	Homo sapiens (Human)	244	ADIPOQ	genecards
Q8IXJ6	reviewed	SIR2_HUMAN	NAD-dependent protein deacetylase sirtuin-2 (EC 2.3.1.286) (NAD-dependent protein defatty-acylase sirtuin-2) (EC 2.3.1.-) (Regulatory protein SIR2 homolog 2) (SIR2-like protein 2)	Homo sapiens (Human)	389	SIRT2	genecards
P63165	reviewed	SUMO1_HUMAN	Small ubiquitin-related modifier 1 (SUMO-1) (GAP-modifying protein 1) (GMP1) (SMT3 homolog 3) (Sentrin) (Ubiquitin-homology domain protein PIC1) (Ubiquitin-like protein SMT3C) (Smt3C) (Ubiquitin-like protein UBL1)	Homo sapiens (Human)	101	SUMO1	genecards
P23975	reviewed	SC6A2_HUMAN	Sodium-dependent noradrenaline transporter (Norepinephrine transporter) (NET) (Solute carrier family 6 member 2)	Homo sapiens (Human)	617	SLC6A2	genecards
P08603	reviewed	CFAH_HUMAN	Complement factor H (H factor 1)	Homo sapiens (Human)	1231	CFH	genecards
Q14896	reviewed	MYPC3_HUMAN	Myosin-binding protein C, cardiac-type (Cardiac MyBP-C) (C-protein, cardiac muscle isoform)	Homo sapiens (Human)	1274	MYBPC3	genecards
O60733	reviewed	PLPL9_HUMAN	85/88 kDa calcium-independent phospholipase A2 (CaI-PLA2) (EC 3.1.1.4) (2-lysophosphatidylcholine acylhydrolase) (EC 3.1.1.5) (Group VI phospholipase A2) (GVI PLA2) (Intracellular membrane-associated calcium-independent phospholipase A2 beta) (iPLA2-beta) (Palmitoyl-CoA hydrolase) (EC 3.1.2.2) (Patatin-like phospholipase domain-containing protein 9) (PNPLA9)	Homo sapiens (Human)	806	PLA2G6	genecards
O00443	reviewed	P3C2A_HUMAN	Phosphatidylinositol 4-phosphate 3-kinase C2 domain-containing subunit alpha (PI3K-C2-alpha) (PtdIns-3-kinase C2 subunit alpha) (EC 2.7.1.137) (EC 2.7.1.153) (EC 2.7.1.154) (Phosphoinositide 3-kinase-C2-alpha)	Homo sapiens (Human)	1686	PIK3C2A	genecards
P08913	reviewed	ADA2A_HUMAN	Alpha-2A adrenergic receptor (Alpha-2 adrenergic receptor subtype C10) (Alpha-2A adrenoreceptor) (Alpha-2A adrenoceptor) (Alpha-2AAR)	Homo sapiens (Human)	465	ADRA2A	genecards
P35348	reviewed	ADA1A_HUMAN	Alpha-1A adrenergic receptor (Alpha-1A adrenoreceptor) (Alpha-1A adrenoceptor) (Alpha-1C adrenergic receptor) (Alpha-adrenergic receptor 1c)	Homo sapiens (Human)	466	ADRA1A	genecards
Q12794	reviewed	HYAL1_HUMAN	Hyaluronidase-1 (Hyal-1) (EC 3.2.1.35) (Hyaluronoglucosaminidase-1) (Lung carcinoma protein 1) (LuCa-1)	Homo sapiens (Human)	435	HYAL1	genecards
P08571	reviewed	CD14_HUMAN	Monocyte differentiation antigen CD14 (My23 antigen) (Myeloid cell-specific leucine-rich glycoprotein) (CD antigen CD14) [Cleaved into: Monocyte differentiation antigen CD14, urinary form; Monocyte differentiation antigen CD14, membrane-bound form]	Homo sapiens (Human)	375	CD14	genecards
P07585	reviewed	PGS2_HUMAN	Decorin (Bone proteoglycan II) (PG-S2) (PG40)	Homo sapiens (Human)	359	DCN	genecards
P16930	reviewed	FAAA_HUMAN	Fumarylacetoacetase (FAA) (EC 3.7.1.2) (Beta-diketonase) (Fumarylacetoacetate hydrolase)	Homo sapiens (Human)	419	FAH	genecards
Q9UBX5	reviewed	FBLN5_HUMAN	Fibulin-5 (FIBL-5) (Developmental arteries and neural crest EGF-like protein) (Dance) (Urine p50 protein) (UP50)	Homo sapiens (Human)	448	FBLN5	genecards
P12883	reviewed	MYH7_HUMAN	Myosin-7 (Myosin heavy chain 7) (Myosin heavy chain slow isoform) (MyHC-slow) (Myosin heavy chain, cardiac muscle beta isoform) (MyHC-beta)	Homo sapiens (Human)	1935	MYH7	genecards
Q13950	reviewed	RUNX2_HUMAN	Runt-related transcription factor 2 (Acute myeloid leukemia 3 protein) (Core-binding factor subunit alpha-1) (CBF-alpha-1) (Oncogene AML-3) (Osteoblast-specific transcription factor 2) (OSF-2) (Polyomavirus enhancer-binding protein 2 alpha A subunit) (PEA2-alpha A) (PEBP2-alpha A) (SL3-3 enhancer factor 1 alpha A subunit) (SL3/AKV core-binding factor alpha A subunit)	Homo sapiens (Human)	521	RUNX2	genecards
P30874	reviewed	SSR2_HUMAN	Somatostatin receptor type 2 (SS-2-R) (SS2-R) (SS2R) (SST2) (SRIF-1)	Homo sapiens (Human)	369	SSTR2	genecards
P27348	reviewed	1433T_HUMAN	14-3-3 protein theta (14-3-3 protein T-cell) (14-3-3 protein tau) (Protein HS1)	Homo sapiens (Human)	245	YWHAQ	genecards
P47869	reviewed	GBRA2_HUMAN	Gamma-aminobutyric acid receptor subunit alpha-2 (GABA(A) receptor subunit alpha-2) (GABAAR subunit alpha-2)	Homo sapiens (Human)	451	GABRA2	genecards
O95255	reviewed	MRP6_HUMAN	ATP-binding cassette sub-family C member 6 (EC 7.6.2.-) (EC 7.6.2.3) (Anthracycline resistance-associated protein) (Multi-specific organic anion transporter E) (MOAT-E) (Multidrug resistance-associated protein 6)	Homo sapiens (Human)	1503	ABCC6	genecards
P55265	reviewed	DSRAD_HUMAN	Double-stranded RNA-specific adenosine deaminase (DRADA) (EC 3.5.4.37) (136 kDa double-stranded RNA-binding protein) (p136) (Interferon-inducible protein 4) (IFI-4) (K88DSRBP)	Homo sapiens (Human)	1226	ADAR	genecards
O43306	reviewed	ADCY6_HUMAN	Adenylate cyclase type 6 (EC 4.6.1.1) (ATP pyrophosphate-lyase 6) (Adenylate cyclase type VI) (Adenylyl cyclase 6) (Ca(2+)-inhibitable adenylyl cyclase)	Homo sapiens (Human)	1168	ADCY6	genecards
P08572	reviewed	CO4A2_HUMAN	Collagen alpha-2(IV) chain [Cleaved into: Canstatin]	Homo sapiens (Human)	1712	COL4A2	genecards
P31153	reviewed	METK2_HUMAN	S-adenosylmethionine synthase isoform type-2 (AdoMet synthase 2) (EC 2.5.1.6) (Methionine adenosyltransferase 2) (MAT 2) (Methionine adenosyltransferase II) (MAT-II)	Homo sapiens (Human)	395	MAT2A	genecards
Q13469	reviewed	NFAC2_HUMAN	Nuclear factor of activated T-cells, cytoplasmic 2 (NF-ATc2) (NFATc2) (NFAT pre-existing subunit) (NF-ATp) (T-cell transcription factor NFAT1)	Homo sapiens (Human)	925	NFATC2	genecards
P0DPQ6	reviewed	DT3UO_HUMAN	DDIT3 upstream open reading frame protein (Alternative DDIT3 protein) (AltDDIT3)	Homo sapiens (Human)	34	DDIT3	genecards
P35638	reviewed	DDIT3_HUMAN	DNA damage-inducible transcript 3 protein (DDIT-3) (C/EBP zeta) (C/EBP-homologous protein) (CHOP) (C/EBP-homologous protein 10) (CHOP-10) (CCAAT/enhancer-binding protein homologous protein) (Growth arrest and DNA damage-inducible protein GADD153)	Homo sapiens (Human)	169	DDIT3	genecards
P16520	reviewed	GBB3_HUMAN	Guanine nucleotide-binding protein G(I)/G(S)/G(T) subunit beta-3 (Transducin beta chain 3)	Homo sapiens (Human)	340	GNB3	genecards
Q01814	reviewed	AT2B2_HUMAN	Plasma membrane calcium-transporting ATPase 2 (PMCA2) (EC 7.2.2.10) (Plasma membrane calcium ATPase isoform 2) (Plasma membrane calcium pump isoform 2)	Homo sapiens (Human)	1243	ATP2B2	genecards
P11597	reviewed	CETP_HUMAN	Cholesteryl ester transfer protein (Lipid transfer protein I)	Homo sapiens (Human)	493	CETP	genecards
Q14118	reviewed	DAG1_HUMAN	Dystroglycan 1 (Dystroglycan) (Dystrophin-associated glycoprotein 1) [Cleaved into: Alpha-dystroglycan (Alpha-DG); Beta-dystroglycan (Beta-DG)]	Homo sapiens (Human)	895	DAG1	genecards
P43146	reviewed	DCC_HUMAN	Netrin receptor DCC (Colorectal cancer suppressor) (Immunoglobulin superfamily DCC subclass member 1) (Tumor suppressor protein DCC)	Homo sapiens (Human)	1447	DCC	genecards
P07332	reviewed	FES_HUMAN	Tyrosine-protein kinase Fes/Fps (EC 2.7.10.2) (Feline sarcoma/Fujinami avian sarcoma oncogene homolog) (Proto-oncogene c-Fes) (Proto-oncogene c-Fps) (p93c-fes)	Homo sapiens (Human)	822	FES	genecards
P04899	reviewed	GNAI2_HUMAN	Guanine nucleotide-binding protein G(i) subunit alpha-2 (Adenylate cyclase-inhibiting G alpha protein)	Homo sapiens (Human)	355	GNAI2	genecards
P09471	reviewed	GNAO_HUMAN	Guanine nucleotide-binding protein G(o) subunit alpha (EC 3.6.5.-)	Homo sapiens (Human)	354	GNAO1	genecards
P51654	reviewed	GPC3_HUMAN	Glypican-3 (GTR2-2) (Intestinal protein OCI-5) (MXR7) [Cleaved into: Glypican-3 alpha subunit; Glypican-3 beta subunit]	Homo sapiens (Human)	580	GPC3	genecards
Q9Y6D9	reviewed	MD1L1_HUMAN	Mitotic spindle assembly checkpoint protein MAD1 (Mitotic arrest deficient 1-like protein 1) (MAD1-like protein 1) (Mitotic checkpoint MAD1 protein homolog) (HsMAD1) (hMAD1) (Tax-binding protein 181)	Homo sapiens (Human)	718	MAD1L1	genecards
Q16644	reviewed	MAPK3_HUMAN	MAP kinase-activated protein kinase 3 (MAPK-activated protein kinase 3) (MAPKAP kinase 3) (MAPKAP-K3) (MAPKAPK-3) (MK-3) (EC 2.7.11.1) (Chromosome 3p kinase) (3pK)	Homo sapiens (Human)	382	MAPKAPK3	genecards
P23381	reviewed	SYWC_HUMAN	Tryptophan--tRNA ligase, cytoplasmic (EC 6.1.1.2) (Interferon-induced protein 53) (IFP53) (Tryptophanyl-tRNA synthetase) (TrpRS) (hWRS) [Cleaved into: T1-TrpRS; T2-TrpRS]	Homo sapiens (Human)	471	WARS1	genecards
O15439	reviewed	MRP4_HUMAN	ATP-binding cassette sub-family C member 4 (EC 7.6.2.-) (EC 7.6.2.2) (EC 7.6.2.3) (MRP/cMOAT-related ABC transporter) (Multi-specific organic anion transporter B) (MOAT-B) (Multidrug resistance-associated protein 4)	Homo sapiens (Human)	1325	ABCC4	genecards
P16112	reviewed	PGCA_HUMAN	Aggrecan core protein (Cartilage-specific proteoglycan core protein) (CSPCP) (Chondroitin sulfate proteoglycan core protein 1) (Chondroitin sulfate proteoglycan 1) [Cleaved into: Aggrecan core protein 2]	Homo sapiens (Human)	2530	ACAN	genecards
P02771	reviewed	FETA_HUMAN	Alpha-fetoprotein (Alpha-1-fetoprotein) (Alpha-fetoglobulin)	Homo sapiens (Human)	609	AFP	genecards
P78540	reviewed	ARGI2_HUMAN	Arginase-2, mitochondrial (EC 3.5.3.1) (Arginase II) (Kidney-type arginase) (Non-hepatic arginase) (Type II arginase)	Homo sapiens (Human)	354	ARG2	genecards
P15289	reviewed	ARSA_HUMAN	Arylsulfatase A (ASA) (EC 3.1.6.8) (Cerebroside-sulfatase) [Cleaved into: Arylsulfatase A component B; Arylsulfatase A component C]	Homo sapiens (Human)	507	ARSA	genecards
P17655	reviewed	CAN2_HUMAN	Calpain-2 catalytic subunit (EC 3.4.22.53) (Calcium-activated neutral proteinase 2) (CANP 2) (Calpain M-type) (Calpain large polypeptide L2) (Calpain-2 large subunit) (Millimolar-calpain) (M-calpain)	Homo sapiens (Human)	700	CAPN2	genecards
P33151	reviewed	CADH5_HUMAN	Cadherin-5 (7B4 antigen) (Vascular endothelial cadherin) (VE-cadherin) (CD antigen CD144)	Homo sapiens (Human)	784	CDH5	genecards
P16870	reviewed	CBPE_HUMAN	Carboxypeptidase E (CPE) (EC 3.4.17.10) (Carboxypeptidase H) (CPH) (Enkephalin convertase) (Prohormone-processing carboxypeptidase)	Homo sapiens (Human)	476	CPE	genecards
Q07973	reviewed	CP24A_HUMAN	1,25-dihydroxyvitamin D(3) 24-hydroxylase, mitochondrial (24-OHase) (Vitamin D(3) 24-hydroxylase) (EC 1.14.15.16) (Cytochrome P450 24A1) (Cytochrome P450-CC24)	Homo sapiens (Human)	514	CYP24A1	genecards
Q02318	reviewed	CP27A_HUMAN	Sterol 26-hydroxylase, mitochondrial (EC 1.14.15.15) (5-beta-cholestane-3-alpha,7-alpha,12-alpha-triol 26-hydroxylase) (Cytochrome P-450C27/25) (Cytochrome P450 27) (Sterol 27-hydroxylase) (Vitamin D(3) 25-hydroxylase)	Homo sapiens (Human)	531	CYP27A1	genecards
Q04637	reviewed	IF4G1_HUMAN	Eukaryotic translation initiation factor 4 gamma 1 (eIF-4-gamma 1) (eIF-4G 1) (eIF-4G1) (p220)	Homo sapiens (Human)	1599	EIF4G1	genecards
P15976	reviewed	GATA1_HUMAN	Erythroid transcription factor (Eryf1) (GATA-binding factor 1) (GATA-1) (GF-1) (NF-E1 DNA-binding protein)	Homo sapiens (Human)	413	GATA1	genecards
P30793	reviewed	GCH1_HUMAN	GTP cyclohydrolase 1 (EC 3.5.4.16) (GTP cyclohydrolase I) (GTP-CH-I)	Homo sapiens (Human)	250	GCH1	genecards
P06865	reviewed	HEXA_HUMAN	Beta-hexosaminidase subunit alpha (EC 3.2.1.52) (Beta-N-acetylhexosaminidase subunit alpha) (Hexosaminidase subunit A) (N-acetyl-beta-glucosaminidase subunit alpha)	Homo sapiens (Human)	529	HEXA	genecards
P20823	reviewed	HNF1A_HUMAN	Hepatocyte nuclear factor 1-alpha (HNF-1-alpha) (HNF-1A) (Liver-specific transcription factor LF-B1) (LFB1) (Transcription factor 1) (TCF-1)	Homo sapiens (Human)	631	HNF1A	genecards
P14778	reviewed	IL1R1_HUMAN	Interleukin-1 receptor type 1 (IL-1R-1) (IL-1RT-1) (IL-1RT1) (EC 3.2.2.6) (CD121 antigen-like family member A) (Interleukin-1 receptor alpha) (IL-1R-alpha) (Interleukin-1 receptor type I) (p80) (CD antigen CD121a) [Cleaved into: Interleukin-1 receptor type 1, membrane form (mIL-1R1) (mIL-1RI); Interleukin-1 receptor type 1, soluble form (sIL-1R1) (sIL-1RI)]	Homo sapiens (Human)	569	IL1R1	genecards
P05112	reviewed	IL4_HUMAN	Interleukin-4 (IL-4) (B-cell stimulatory factor 1) (BSF-1) (Binetrakin) (Lymphocyte stimulatory factor 1) (Pitrakinra)	Homo sapiens (Human)	153	IL4	genecards
O43474	reviewed	KLF4_HUMAN	Krueppel-like factor 4 (Epithelial zinc finger protein EZF) (Gut-enriched krueppel-like factor)	Homo sapiens (Human)	513	KLF4	genecards
Q00266	reviewed	METK1_HUMAN	S-adenosylmethionine synthase isoform type-1 (AdoMet synthase 1) (EC 2.5.1.6) (Methionine adenosyltransferase 1) (MAT 1) (Methionine adenosyltransferase I/III) (MAT-I/III)	Homo sapiens (Human)	395	MAT1A	genecards
P61244	reviewed	MAX_HUMAN	Protein max (Class D basic helix-loop-helix protein 4) (bHLHd4) (Myc-associated factor X)	Homo sapiens (Human)	160	MAX	genecards
P13533	reviewed	MYH6_HUMAN	Myosin-6 (Myosin heavy chain 6) (Myosin heavy chain, cardiac muscle alpha isoform) (MyHC-alpha)	Homo sapiens (Human)	1939	MYH6	genecards
P30613	reviewed	KPYR_HUMAN	Pyruvate kinase PKLR (EC 2.7.1.40) (Pyruvate kinase 1) (Pyruvate kinase isozymes L/R) (R-type/L-type pyruvate kinase) (Red cell/liver pyruvate kinase)	Homo sapiens (Human)	574	PKLR	genecards
O43490	reviewed	PROM1_HUMAN	Prominin-1 (Antigen AC133) (Prominin-like protein 1) (CD antigen CD133)	Homo sapiens (Human)	865	PROM1	genecards
O76082	reviewed	S22A5_HUMAN	Organic cation/carnitine transporter 2 (High-affinity sodium-dependent carnitine cotransporter) (Solute carrier family 22 member 5)	Homo sapiens (Human)	557	SLC22A5	genecards
O75746	reviewed	S2512_HUMAN	Electrogenic aspartate/glutamate antiporter SLC25A12, mitochondrial (Araceli hiperlarga) (Aralar) (Aralar1) (Mitochondrial aspartate glutamate carrier 1) (Solute carrier family 25 member 12)	Homo sapiens (Human)	678	SLC25A12	genecards
Q07837	reviewed	SLC31_HUMAN	Amino acid transporter heavy chain SLC3A1 (D2h) (Neutral and basic amino acid transport protein) (NBAT) (Solute carrier family 3 member 1) (b(0,+)-type amino acid transporter-related heavy chain) (rBAT)	Homo sapiens (Human)	685	SLC3A1	genecards
P48764	reviewed	SL9A3_HUMAN	Sodium/hydrogen exchanger 3 (Na(+)/H(+) exchanger 3) (NHE-3) (Solute carrier family 9 member 3)	Homo sapiens (Human)	834	SLC9A3	genecards
O43541	reviewed	SMAD6_HUMAN	Mothers against decapentaplegic homolog 6 (MAD homolog 6) (Mothers against DPP homolog 6) (SMAD family member 6) (SMAD 6) (Smad6) (hSMAD6)	Homo sapiens (Human)	496	SMAD6	genecards
Q03167	reviewed	TGBR3_HUMAN	Transforming growth factor beta receptor type 3 (TGF-beta receptor type 3) (TGFR-3) (Betaglycan) (Transforming growth factor beta receptor III) (TGF-beta receptor type III)	Homo sapiens (Human)	851	TGFBR3	genecards
O00300	reviewed	TR11B_HUMAN	Tumor necrosis factor receptor superfamily member 11B (Osteoclastogenesis inhibitory factor) (Osteoprotegerin)	Homo sapiens (Human)	401	TNFRSF11B	genecards
P13611	reviewed	CSPG2_HUMAN	Versican core protein (Chondroitin sulfate proteoglycan core protein 2) (Chondroitin sulfate proteoglycan 2) (Glial hyaluronate-binding protein) (GHAP) (Large fibroblast proteoglycan) (PG-M)	Homo sapiens (Human)	3396	VCAN	genecards
P31946	reviewed	1433B_HUMAN	14-3-3 protein beta/alpha (Protein 1054) (Protein kinase C inhibitor protein 1) (KCIP-1) [Cleaved into: 14-3-3 protein beta/alpha, N-terminally processed]	Homo sapiens (Human)	246	YWHAB	genecards
P63104	reviewed	1433Z_HUMAN	14-3-3 protein zeta/delta (Protein kinase C inhibitor protein 1) (KCIP-1)	Homo sapiens (Human)	245	YWHAZ	genecards
P23945	reviewed	FSHR_HUMAN	Follicle-stimulating hormone receptor (FSH-R) (Follitropin receptor)	Homo sapiens (Human)	695	FSHR	genecards
P07902	reviewed	GALT_HUMAN	Galactose-1-phosphate uridylyltransferase (Gal-1-P uridylyltransferase) (EC 2.7.7.12) (UDP-glucose--hexose-1-phosphate uridylyltransferase)	Homo sapiens (Human)	379	GALT	genecards
P22626	reviewed	ROA2_HUMAN	Heterogeneous nuclear ribonucleoproteins A2/B1 (hnRNP A2/B1)	Homo sapiens (Human)	353	HNRNPA2B1	genecards
O15270	reviewed	SPTC2_HUMAN	Serine palmitoyltransferase 2 (EC 2.3.1.50) (Long chain base biosynthesis protein 2) (LCB 2) (Long chain base biosynthesis protein 2a) (LCB2a) (Serine-palmitoyl-CoA transferase 2) (SPT 2)	Homo sapiens (Human)	562	SPTLC2	genecards
Q15109	reviewed	RAGE_HUMAN	Advanced glycosylation end product-specific receptor (Receptor for advanced glycosylation end products)	Homo sapiens (Human)	404	AGER	genecards
P15121	reviewed	ALDR_HUMAN	Aldo-keto reductase family 1 member B1 (EC 1.1.1.21) (EC 1.1.1.300) (EC 1.1.1.372) (EC 1.1.1.54) (Aldehyde reductase) (Aldose reductase) (AR)	Homo sapiens (Human)	316	AKR1B1	genecards
Q99728	reviewed	BARD1_HUMAN	BRCA1-associated RING domain protein 1 (BARD-1) (EC 2.3.2.27) (RING-type E3 ubiquitin transferase BARD1)	Homo sapiens (Human)	777	BARD1	genecards
O43684	reviewed	BUB3_HUMAN	Mitotic checkpoint protein BUB3	Homo sapiens (Human)	328	BUB3	genecards
Q01668	reviewed	CAC1D_HUMAN	Voltage-dependent L-type calcium channel subunit alpha-1D (Calcium channel, L type, alpha-1 polypeptide, isoform 2) (Voltage-gated calcium channel subunit alpha Cav1.3)	Homo sapiens (Human)	2161	CACNA1D	genecards
P54289	reviewed	CA2D1_HUMAN	Voltage-dependent calcium channel subunit alpha-2/delta-1 (Voltage-gated calcium channel subunit alpha-2/delta-1) [Cleaved into: Voltage-dependent calcium channel subunit alpha-2-1; Voltage-dependent calcium channel subunit delta-1]	Homo sapiens (Human)	1103	CACNA2D1	genecards
Q16566	reviewed	KCC4_HUMAN	Calcium/calmodulin-dependent protein kinase type IV (CaMK IV) (EC 2.7.11.17) (CaM kinase-GR)	Homo sapiens (Human)	473	CAMK4	genecards
Q9BXL7	reviewed	CAR11_HUMAN	Caspase recruitment domain-containing protein 11 (CARD-containing MAGUK protein 1) (Carma 1)	Homo sapiens (Human)	1154	CARD11	genecards
P30281	reviewed	CCND3_HUMAN	G1/S-specific cyclin-D3	Homo sapiens (Human)	292	CCND3	genecards
P51946	reviewed	CCNH_HUMAN	Cyclin-H (MO15-associated protein) (p34) (p37)	Homo sapiens (Human)	323	CCNH	genecards
P51681	reviewed	CCR5_HUMAN	C-C chemokine receptor type 5 (C-C CKR-5) (CC-CKR-5) (CCR-5) (CCR5) (CHEMR13) (HIV-1 fusion coreceptor) (CD antigen CD195)	Homo sapiens (Human)	352	CCR5	genecards
P00751	reviewed	CFAB_HUMAN	Complement factor B (EC 3.4.21.47) (C3/C5 convertase) (Glycine-rich beta glycoprotein) (GBG) (PBF2) (Properdin factor B) [Cleaved into: Complement factor B Ba (Ba); Complement factor B Bb (Bb)]	Homo sapiens (Human)	764	CFB	genecards
P04798	reviewed	CP1A1_HUMAN	Cytochrome P450 1A1 (CYPIA1) (EC 1.14.14.1) (Cytochrome P450 form 6) (Cytochrome P450-C) (Cytochrome P450-P1) (Hydroperoxy icosatetraenoate dehydratase) (EC 4.2.1.152)	Homo sapiens (Human)	512	CYP1A1	genecards
P11712	reviewed	CP2C9_HUMAN	Cytochrome P450 2C9 (EC 1.14.14.1) ((R)-limonene 6-monooxygenase) (EC 1.14.14.53) ((S)-limonene 6-monooxygenase) (EC 1.14.14.51) ((S)-limonene 7-monooxygenase) (EC 1.14.14.52) (CYPIIC9) (Cholesterol 25-hydroxylase) (Cytochrome P-450MP) (Cytochrome P450 MP-4) (Cytochrome P450 MP-8) (Cytochrome P450 PB-1) (S-mephenytoin 4-hydroxylase)	Homo sapiens (Human)	490	CYP2C9	genecards
Q92466	reviewed	DDB2_HUMAN	DNA damage-binding protein 2 (DDB p48 subunit) (DDBb) (Damage-specific DNA-binding protein 2) (UV-damaged DNA-binding protein 2) (UV-DDB 2)	Homo sapiens (Human)	427	DDB2	genecards
Q9NR28	reviewed	DBLOH_HUMAN	Diablo IAP-binding mitochondrial protein (Diablo homolog, mitochondrial) (Direct IAP-binding protein with low pI) (Second mitochondria-derived activator of caspases) (SMAC) [Cleaved into: Diablo IAP-binding mitochondrial protein, cleaved form]	Homo sapiens (Human)	239	DIABLO	genecards
P07992	reviewed	ERCC1_HUMAN	DNA excision repair protein ERCC-1	Homo sapiens (Human)	297	ERCC1	genecards
Q92889	reviewed	XPF_HUMAN	DNA repair endonuclease XPF (EC 3.1.-.-) (DNA excision repair protein ERCC-4) (DNA repair protein complementing XP-F cells) (Xeroderma pigmentosum group F-complementing protein)	Homo sapiens (Human)	916	ERCC4	genecards
Q16394	reviewed	EXT1_HUMAN	Exostosin-1 (EC 2.4.1.225) (Exostosin glycosyltransferase 1) (Heparan sulfate co-polymerase subunit EXT1) (Multiple exostoses protein 1) (N-acetylglucosaminyl-proteoglycan 4-beta-glucuronosyltransferase)	Homo sapiens (Human)	746	EXT1	genecards
P05230	reviewed	FGF1_HUMAN	Fibroblast growth factor 1 (FGF-1) (Acidic fibroblast growth factor) (aFGF) (Endothelial cell growth factor) (ECGF) (Heparin-binding growth factor 1) (HBGF-1)	Homo sapiens (Human)	155	FGF1	genecards
Q92847	reviewed	GHSR_HUMAN	Growth hormone secretagogue receptor type 1 (GHS-R) (GH-releasing peptide receptor) (GHRP) (Ghrelin receptor)	Homo sapiens (Human)	366	GHSR	genecards
P16871	reviewed	IL7RA_HUMAN	Interleukin-7 receptor subunit alpha (IL-7 receptor subunit alpha) (IL-7R subunit alpha) (IL-7R-alpha) (IL-7RA) (CDw127) (CD antigen CD127)	Homo sapiens (Human)	459	IL7R	genecards
Q02556	reviewed	IRF8_HUMAN	Interferon regulatory factor 8 (IRF-8) (Interferon consensus sequence-binding protein) (H-ICSBP) (ICSBP)	Homo sapiens (Human)	426	IRF8	genecards
Q14721	reviewed	KCNB1_HUMAN	Potassium voltage-gated channel subfamily B member 1 (Delayed rectifier potassium channel 1) (DRK1) (h-DRK1) (Voltage-gated potassium channel subunit Kv2.1)	Homo sapiens (Human)	858	KCNB1	genecards
O43525	reviewed	KCNQ3_HUMAN	Potassium voltage-gated channel subfamily KQT member 3 (KQT-like 3) (Potassium channel subunit alpha KvLQT3) (Voltage-gated potassium channel subunit Kv7.3)	Homo sapiens (Human)	872	KCNQ3	genecards
Q13753	reviewed	LAMC2_HUMAN	Laminin subunit gamma-2 (Cell-scattering factor 140 kDa subunit) (CSF 140 kDa subunit) (Epiligrin subunit gamma) (Kalinin subunit gamma) (Kalinin/nicein/epiligrin 100 kDa subunit) (Ladsin 140 kDa subunit) (Laminin B2t chain) (Laminin-5 subunit gamma) (Large adhesive scatter factor 140 kDa subunit) (Nicein subunit gamma)	Homo sapiens (Human)	1193	LAMC2	genecards
P49917	reviewed	DNLI4_HUMAN	DNA ligase 4 (EC 6.5.1.1) (DNA ligase IV) (Polydeoxyribonucleotide synthase [ATP] 4)	Homo sapiens (Human)	911	LIG4	genecards
Q01726	reviewed	MSHR_HUMAN	Melanocyte-stimulating hormone receptor (MSH-R) (Melanocortin receptor 1) (MC1-R)	Homo sapiens (Human)	317	MC1R	genecards
O14793	reviewed	GDF8_HUMAN	Growth/differentiation factor 8 (GDF-8) (Myostatin)	Homo sapiens (Human)	375	MSTN	genecards
Q13133	reviewed	NR1H3_HUMAN	Oxysterols receptor LXR-alpha (Liver X receptor alpha) (Nuclear receptor subfamily 1 group H member 3)	Homo sapiens (Human)	447	NR1H3	genecards
O15527	reviewed	OGG1_HUMAN	N-glycosylase/DNA lyase [Includes: 8-oxoguanine DNA glycosylase (EC 3.2.2.-); DNA-(apurinic or apyrimidinic site) lyase (AP lyase) (EC 4.2.99.18)]	Homo sapiens (Human)	345	OGG1	genecards
P47900	reviewed	P2RY1_HUMAN	P2Y purinoceptor 1 (P2Y1) (ADP receptor) (Purinergic receptor)	Homo sapiens (Human)	373	P2RY1	genecards
Q02548	reviewed	PAX5_HUMAN	Paired box protein Pax-5 (B-cell-specific transcription factor) (BSAP)	Homo sapiens (Human)	391	PAX5	genecards
Q9P0J1	reviewed	PDP1_HUMAN	[Pyruvate dehydrogenase [acetyl-transferring]]-phosphatase 1, mitochondrial (PDP 1) (EC 3.1.3.43) (Protein phosphatase 2C) (Pyruvate dehydrogenase phosphatase catalytic subunit 1) (PDPC 1)	Homo sapiens (Human)	537	PDP1	genecards
Q01860	reviewed	PO5F1_HUMAN	POU domain, class 5, transcription factor 1 (Octamer-binding protein 3) (Oct-3) (Octamer-binding protein 4) (Oct-4) (Octamer-binding transcription factor 3) (OTF-3)	Homo sapiens (Human)	360	POU5F1	genecards
P41743	reviewed	KPCI_HUMAN	Protein kinase C iota type (EC 2.7.11.13) (Atypical protein kinase C-lambda/iota) (PRKC-lambda/iota) (aPKC-lambda/iota) (nPKC-iota)	Homo sapiens (Human)	596	PRKCI	genecards
Q9Y617	reviewed	SERC_HUMAN	Phosphoserine aminotransferase (EC 2.6.1.52) (Phosphohydroxythreonine aminotransferase) (PSAT)	Homo sapiens (Human)	370	PSAT1	genecards
P28065	reviewed	PSB9_HUMAN	Proteasome subunit beta type-9 (EC 3.4.25.1) (Low molecular mass protein 2) (Macropain chain 7) (Multicatalytic endopeptidase complex chain 7) (Proteasome chain 7) (Proteasome subunit beta-1i) (Really interesting new gene 12 protein)	Homo sapiens (Human)	219	PSMB9	genecards
Q9Y2R2	reviewed	PTN22_HUMAN	Tyrosine-protein phosphatase non-receptor type 22 (EC 3.1.3.48) (Hematopoietic cell protein-tyrosine phosphatase 70Z-PEP) (Lymphoid phosphatase) (LyP) (PEST-domain phosphatase) (PEP)	Homo sapiens (Human)	807	PTPN22	genecards
P20936	reviewed	RASA1_HUMAN	Ras GTPase-activating protein 1 (GAP) (GTPase-activating protein) (RasGAP) (Ras p21 protein activator) (p120GAP)	Homo sapiens (Human)	1047	RASA1	genecards
P27694	reviewed	RFA1_HUMAN	Replication protein A 70 kDa DNA-binding subunit (RP-A p70) (Replication factor A protein 1) (RF-A protein 1) (Single-stranded DNA-binding protein) [Cleaved into: Replication protein A 70 kDa DNA-binding subunit, N-terminally processed]	Homo sapiens (Human)	616	RPA1	genecards
P05155	reviewed	IC1_HUMAN	Plasma protease C1 inhibitor (C1 Inh) (C1Inh) (C1 esterase inhibitor) (C1-inhibiting factor) (Serpin G1)	Homo sapiens (Human)	500	SERPING1	genecards
Q13207	reviewed	TBX2_HUMAN	T-box transcription factor TBX2 (T-box protein 2)	Homo sapiens (Human)	712	TBX2	genecards
Q9Y6Q6	reviewed	TNR11_HUMAN	Tumor necrosis factor receptor superfamily member 11A (Osteoclast differentiation factor receptor) (ODFR) (Receptor activator of NF-KB) (CD antigen CD265)	Homo sapiens (Human)	616	TNFRSF11A	genecards
Q13114	reviewed	TRAF3_HUMAN	TNF receptor-associated factor 3 (EC 2.3.2.27) (CD40 receptor-associated factor 1) (CRAF1) (CD40-binding protein) (CD40BP) (LMP1-associated protein 1) (LAP1) (RING-type E3 ubiquitin transferase TRAF3)	Homo sapiens (Human)	568	TRAF3	genecards
P63279	reviewed	UBC9_HUMAN	SUMO-conjugating enzyme UBC9 (EC 2.3.2.-) (RING-type E3 SUMO transferase UBC9) (SUMO-protein ligase) (Ubiquitin carrier protein 9) (Ubiquitin carrier protein I) (Ubiquitin-conjugating enzyme E2 I) (Ubiquitin-protein ligase I) (p18)	Homo sapiens (Human)	158	UBE2I	genecards
Q9NZC7	reviewed	WWOX_HUMAN	WW domain-containing oxidoreductase (EC 1.1.1.-) (Fragile site FRA16D oxidoreductase) (Short chain dehydrogenase/reductase family 41C member 1)	Homo sapiens (Human)	414	WWOX	genecards
P15848	reviewed	ARSB_HUMAN	Arylsulfatase B (ASB) (EC 3.1.6.12) (N-acetylgalactosamine-4-sulfatase) (G4S)	Homo sapiens (Human)	533	ARSB	genecards
P30542	reviewed	AA1R_HUMAN	Adenosine receptor A1	Homo sapiens (Human)	326	ADORA1	genecards
P34903	reviewed	GBRA3_HUMAN	Gamma-aminobutyric acid receptor subunit alpha-3 (GABA(A) receptor subunit alpha-3) (GABAAR subunit alpha-3)	Homo sapiens (Human)	492	GABRA3	genecards
P16233	reviewed	LIPP_HUMAN	Pancreatic triacylglycerol lipase (PL) (PTL) (Pancreatic lipase) (EC 3.1.1.3)	Homo sapiens (Human)	465	PNLIP	genecards
P07288	reviewed	KLK3_HUMAN	Prostate-specific antigen (PSA) (EC 3.4.21.77) (Gamma-seminoprotein) (Seminin) (Kallikrein-3) (P-30 antigen) (Semenogelase)	Homo sapiens (Human)	261	KLK3	genecards
Q02078	reviewed	MEF2A_HUMAN	Myocyte-specific enhancer factor 2A (Serum response factor-like protein 1)	Homo sapiens (Human)	507	MEF2A	genecards
P23219	reviewed	PGH1_HUMAN	Prostaglandin G/H synthase 1 (EC 1.14.99.1) (Cyclooxygenase-1) (COX-1) (Prostaglandin H2 synthase 1) (PGH synthase 1) (PGHS-1) (PHS 1) (Prostaglandin-endoperoxide synthase 1)	Homo sapiens (Human)	599	PTGS1	genecards
P17861	reviewed	XBP1_HUMAN	X-box-binding protein 1 (XBP-1) (Tax-responsive element-binding protein 5) (TREB-5) [Cleaved into: X-box-binding protein 1, cytoplasmic form; X-box-binding protein 1, luminal form]	Homo sapiens (Human)	261	XBP1	genecards
P07196	reviewed	NFL_HUMAN	Neurofilament light polypeptide (NF-L) (68 kDa neurofilament protein) (Neurofilament triplet L protein)	Homo sapiens (Human)	543	NEFL	genecards
P35637	reviewed	FUS_HUMAN	RNA-binding protein FUS (75 kDa DNA-pairing protein) (Oncogene FUS) (Oncogene TLS) (POMp75) (Translocated in liposarcoma protein)	Homo sapiens (Human)	526	FUS	genecards
P02741	reviewed	CRP_HUMAN	C-reactive protein [Cleaved into: C-reactive protein(1-205)]	Homo sapiens (Human)	224	CRP	genecards
P20813	reviewed	CP2B6_HUMAN	Cytochrome P450 2B6 (EC 1.14.13.-) (1,4-cineole 2-exo-monooxygenase) (CYPIIB6) (Cytochrome P450 IIB1)	Homo sapiens (Human)	491	CYP2B6	genecards
P12955	reviewed	PEPD_HUMAN	Xaa-Pro dipeptidase (X-Pro dipeptidase) (EC 3.4.13.9) (Imidodipeptidase) (Peptidase D) (Proline dipeptidase) (Prolidase)	Homo sapiens (Human)	493	PEPD	genecards
P08908	reviewed	5HT1A_HUMAN	5-hydroxytryptamine receptor 1A (5-HT-1A) (5-HT1A) (G-21) (Serotonin receptor 1A)	Homo sapiens (Human)	422	HTR1A	genecards
P46098	reviewed	5HT3A_HUMAN	5-hydroxytryptamine receptor 3A (5-HT3-A) (5-HT3A) (5-hydroxytryptamine receptor 3) (5-HT-3) (5-HT3R) (Serotonin receptor 3A) (Serotonin-gated ion channel receptor)	Homo sapiens (Human)	478	HTR3A	genecards
P21917	reviewed	DRD4_HUMAN	D(4) dopamine receptor (D(2C) dopamine receptor) (Dopamine D4 receptor)	Homo sapiens (Human)	419	DRD4	genecards
P01583	reviewed	IL1A_HUMAN	Interleukin-1 alpha (IL-1 alpha) (Hematopoietin-1)	Homo sapiens (Human)	271	IL1A	genecards
P35367	reviewed	HRH1_HUMAN	Histamine H1 receptor (H1-R) (H1R) (HH1R)	Homo sapiens (Human)	487	HRH1	genecards
P35475	reviewed	IDUA_HUMAN	Alpha-L-iduronidase (EC 3.2.1.76)	Homo sapiens (Human)	653	IDUA	genecards
Q30201	reviewed	HFE_HUMAN	Hereditary hemochromatosis protein (HLA-H)	Homo sapiens (Human)	348	HFE	genecards
Q6N021	reviewed	TET2_HUMAN	Methylcytosine dioxygenase TET2 (EC 1.14.11.80)	Homo sapiens (Human)	2002	TET2	genecards
P05181	reviewed	CP2E1_HUMAN	Cytochrome P450 2E1 (EC 1.14.14.1) (4-nitrophenol 2-hydroxylase) (EC 1.14.13.n7) (CYPIIE1) (Cytochrome P450-J)	Homo sapiens (Human)	493	CYP2E1	genecards
O00255	reviewed	MEN1_HUMAN	Menin	Homo sapiens (Human)	610	MEN1	genecards
Q9UJS0	reviewed	S2513_HUMAN	Electrogenic aspartate/glutamate antiporter SLC25A13, mitochondrial (Calcium-binding mitochondrial carrier protein Aralar2) (ARALAR-related gene 2) (ARALAR2) (Citrin) (Mitochondrial aspartate glutamate carrier 2) (Solute carrier family 25 member 13)	Homo sapiens (Human)	675	SLC25A13	genecards
P21728	reviewed	DRD1_HUMAN	D(1A) dopamine receptor (Dopamine D1 receptor)	Homo sapiens (Human)	446	DRD1	genecards
Q16653	reviewed	MOG_HUMAN	Myelin-oligodendrocyte glycoprotein	Homo sapiens (Human)	247	MOG	genecards
Q9H1Y0	reviewed	ATG5_HUMAN	Autophagy protein 5 (APG5-like) (Apoptosis-specific protein)	Homo sapiens (Human)	275	ATG5	genecards
P08047	reviewed	SP1_HUMAN	Transcription factor Sp1	Homo sapiens (Human)	785	SP1	genecards
P09884	reviewed	DPOLA_HUMAN	DNA polymerase alpha catalytic subunit (EC 2.7.7.7) (DNA polymerase alpha catalytic subunit p180)	Homo sapiens (Human)	1462	POLA1	genecards
Q92753	reviewed	RORB_HUMAN	Nuclear receptor ROR-beta (Nuclear receptor RZR-beta) (Nuclear receptor subfamily 1 group F member 2) (Retinoid-related orphan receptor-beta)	Homo sapiens (Human)	470	RORB	genecards
Q8N2Q7	reviewed	NLGN1_HUMAN	Neuroligin-1	Homo sapiens (Human)	863	NLGN1	genecards
P60568	reviewed	IL2_HUMAN	Interleukin-2 (IL-2) (T-cell growth factor) (TCGF) (Aldesleukin)	Homo sapiens (Human)	153	IL2	genecards
P13716	reviewed	HEM2_HUMAN	Delta-aminolevulinic acid dehydratase (ALADH) (EC 4.2.1.24) (Porphobilinogen synthase)	Homo sapiens (Human)	330	ALAD	genecards
Q9Y6L6	reviewed	SO1B1_HUMAN	Solute carrier organic anion transporter family member 1B1 (SLCO1B1) (Liver-specific organic anion transporter 1) (LST-1) (OATP-C) (Organic anion transporter SLC21A6) (Sodium-independent organic anion-transporting polypeptide 2) (OATP-2) (Solute carrier family 21 member 6)	Homo sapiens (Human)	691	SLCO1B1	genecards
P05177	reviewed	CP1A2_HUMAN	Cytochrome P450 1A2 (EC 1.14.14.1) (CYPIA2) (Cholesterol 25-hydroxylase) (Cytochrome P(3)450) (Cytochrome P450 4) (Cytochrome P450-P3) (Hydroperoxy icosatetraenoate dehydratase) (EC 4.2.1.152)	Homo sapiens (Human)	516	CYP1A2	genecards
P37268	reviewed	FDFT_HUMAN	Squalene synthase (SQS) (SS) (EC 2.5.1.21) (FPP:FPP farnesyltransferase) (Farnesyl-diphosphate farnesyltransferase) (Farnesyl-diphosphate farnesyltransferase 1)	Homo sapiens (Human)	417	FDFT1	genecards
Q9UQQ2	reviewed	SH2B3_HUMAN	SH2B adapter protein 3 (Lymphocyte adapter protein) (Lymphocyte-specific adapter protein Lnk) (Signal transduction protein Lnk)	Homo sapiens (Human)	575	SH2B3	genecards
Q13507	reviewed	TRPC3_HUMAN	Short transient receptor potential channel 3 (TrpC3) (Transient receptor protein 3) (TRP-3) (hTrp-3) (hTrp3)	Homo sapiens (Human)	921	TRPC3	genecards
Q99798	reviewed	ACON_HUMAN	Aconitate hydratase, mitochondrial (Aconitase) (EC 4.2.1.3) (Citrate hydro-lyase)	Homo sapiens (Human)	780	ACO2	genecards
P51114	reviewed	FXR1_HUMAN	RNA-binding protein FXR1 (FMR1 autosomal homolog 1) (hFXR1p)	Homo sapiens (Human)	621	FXR1	genecards
P23468	reviewed	PTPRD_HUMAN	Receptor-type tyrosine-protein phosphatase delta (Protein-tyrosine phosphatase delta) (R-PTP-delta) (EC 3.1.3.48)	Homo sapiens (Human)	1912	PTPRD	genecards
P39748	reviewed	FEN1_HUMAN	Flap endonuclease 1 (FEN-1) (EC 3.1.-.-) (DNase IV) (Flap structure-specific endonuclease 1) (Maturation factor 1) (MF1) (hFEN-1)	Homo sapiens (Human)	380	FEN1	genecards
P43250	reviewed	GRK6_HUMAN	G protein-coupled receptor kinase 6 (EC 2.7.11.16) (G protein-coupled receptor kinase GRK6)	Homo sapiens (Human)	576	GRK6	genecards
Q14416	reviewed	GRM2_HUMAN	Metabotropic glutamate receptor 2 (mGluR2)	Homo sapiens (Human)	872	GRM2	genecards
Q9Y233	reviewed	PDE10_HUMAN	cAMP and cAMP-inhibited cGMP 3',5'-cyclic phosphodiesterase 10A (EC 3.1.4.17)	Homo sapiens (Human)	1055	PDE10A	genecards
Q99574	reviewed	NEUS_HUMAN	Neuroserpin (Peptidase inhibitor 12) (PI-12) (Serpin I1)	Homo sapiens (Human)	410	SERPINI1	genecards
P22735	reviewed	TGM1_HUMAN	Protein-glutamine gamma-glutamyltransferase K (EC 2.3.2.13) (Epidermal TGase) (Transglutaminase K) (TG(K)) (TGK) (TGase K) (Transglutaminase-1) (TGase-1)	Homo sapiens (Human)	817	TGM1	genecards
P04114	reviewed	APOB_HUMAN	Apolipoprotein B-100 (Apo B-100) [Cleaved into: Apolipoprotein B-48 (Apo B-48)]	Homo sapiens (Human)	4563	APOB	genecards
P48200	reviewed	IREB2_HUMAN	Iron-responsive element-binding protein 2 (IRE-BP 2) (Iron regulatory protein 2) (IRP2)	Homo sapiens (Human)	963	IREB2	genecards
Q14654	reviewed	KCJ11_HUMAN	ATP-sensitive inward rectifier potassium channel 11 (IKATP) (Inward rectifier K(+) channel Kir6.2) (Potassium channel, inwardly rectifying subfamily J member 11)	Homo sapiens (Human)	390	KCNJ11	genecards
P56192	reviewed	SYMC_HUMAN	Methionine--tRNA ligase, cytoplasmic (EC 6.1.1.10) (Methionyl-tRNA synthetase) (MetRS)	Homo sapiens (Human)	900	MARS1	genecards
P25103	reviewed	NK1R_HUMAN	Substance-P receptor (SPR) (NK-1 receptor) (NK-1R) (Tachykinin receptor 1)	Homo sapiens (Human)	407	TACR1	genecards
Q96PU5	reviewed	NED4L_HUMAN	E3 ubiquitin-protein ligase NEDD4-like (EC 2.3.2.26) (EC 2.3.2.36) (HECT-type E3 ubiquitin transferase NED4L) (NEDD4.2) (Nedd4-2)	Homo sapiens (Human)	975	NEDD4L	genecards
P02144	reviewed	MYG_HUMAN	Myoglobin (Nitrite reductase MB) (EC 1.7.-.-) (Pseudoperoxidase MB) (EC 1.11.1.-)	Homo sapiens (Human)	154	MB	genecards
P11229	reviewed	ACM1_HUMAN	Muscarinic acetylcholine receptor M1	Homo sapiens (Human)	460	CHRM1	genecards
Q14832	reviewed	GRM3_HUMAN	Metabotropic glutamate receptor 3 (mGluR3)	Homo sapiens (Human)	879	GRM3	genecards
Q14831	reviewed	GRM7_HUMAN	Metabotropic glutamate receptor 7 (mGluR7)	Homo sapiens (Human)	915	GRM7	genecards
O75444	reviewed	MAF_HUMAN	Transcription factor Maf (Proto-oncogene c-Maf) (V-maf musculoaponeurotic fibrosarcoma oncogene homolog)	Homo sapiens (Human)	373	MAF	genecards
P41222	reviewed	PTGDS_HUMAN	Prostaglandin-H2 D-isomerase (EC 5.3.99.2) (Beta-trace protein) (Cerebrin-28) (Glutathione-independent PGD synthase) (Lipocalin-type prostaglandin-D synthase) (L-PGDS) (Prostaglandin-D2 synthase) (PGD2 synthase) (PGDS) (PGDS2)	Homo sapiens (Human)	190	PTGDS	genecards
P28906	reviewed	CD34_HUMAN	Hematopoietic progenitor cell antigen CD34 (CD antigen CD34)	Homo sapiens (Human)	385	CD34	genecards
O15528	reviewed	CP27B_HUMAN	25-hydroxyvitamin D-1 alpha hydroxylase, mitochondrial (EC 1.14.15.18) (25-OHD-1 alpha-hydroxylase) (25-hydroxyvitamin D(3) 1-alpha-hydroxylase) (VD3 1A hydroxylase) (Calcidiol 1-monooxygenase) (Cytochrome P450 subfamily XXVIIB polypeptide 1) (Cytochrome P450C1 alpha) (Cytochrome P450VD1-alpha) (Cytochrome p450 27B1)	Homo sapiens (Human)	508	CYP27B1	genecards
P29033	reviewed	CXB2_HUMAN	Gap junction beta-2 protein (Connexin-26) (Cx26)	Homo sapiens (Human)	226	GJB2	genecards
P21796	reviewed	VDAC1_HUMAN	Non-selective voltage-gated ion channel VDAC1 (Outer mitochondrial membrane protein porin 1) (Plasmalemmal porin) (Porin 31HL) (Porin 31HM) (Voltage-dependent anion-selective channel protein 1) (VDAC-1) (hVDAC1)	Homo sapiens (Human)	283	VDAC1	genecards
P35573	reviewed	GDE_HUMAN	Glycogen debranching enzyme (Glycogen debrancher) [Includes: 4-alpha-glucanotransferase (EC 2.4.1.25) (Oligo-1,4-1,4-glucantransferase); Amylo-alpha-1,6-glucosidase (Amylo-1,6-glucosidase) (EC 3.2.1.33) (Dextrin 6-alpha-D-glucosidase)]	Homo sapiens (Human)	1532	AGL	genecards
O00468	reviewed	AGRIN_HUMAN	Agrin [Cleaved into: Agrin N-terminal 110 kDa subunit; Agrin C-terminal 110 kDa subunit; Agrin C-terminal 90 kDa fragment (C90); Agrin C-terminal 22 kDa fragment (C22)]	Homo sapiens (Human)	2068	AGRN	genecards
Q12904	reviewed	AIMP1_HUMAN	Aminoacyl tRNA synthase complex-interacting multifunctional protein 1 (Multisynthase complex auxiliary component p43) [Cleaved into: Endothelial monocyte-activating polypeptide 2 (EMAP-2) (Endothelial monocyte-activating polypeptide II) (EMAP-II) (Small inducible cytokine subfamily E member 1)]	Homo sapiens (Human)	312	AIMP1	genecards
Q9UHK6	reviewed	AMACR_HUMAN	Alpha-methylacyl-CoA racemase (EC 5.1.99.4) (2-methylacyl-CoA racemase)	Homo sapiens (Human)	382	AMACR	genecards
P49918	reviewed	CDN1C_HUMAN	Cyclin-dependent kinase inhibitor 1C (Cyclin-dependent kinase inhibitor p57) (p57Kip2)	Homo sapiens (Human)	316	CDKN1C	genecards
Q02809	reviewed	PLOD1_HUMAN	Procollagen-lysine,2-oxoglutarate 5-dioxygenase 1 (EC 1.14.11.4) (Lysyl hydroxylase 1) (LH1)	Homo sapiens (Human)	727	PLOD1	genecards
O15198	reviewed	SMAD9_HUMAN	Mothers against decapentaplegic homolog 9 (MAD homolog 9) (Mothers against DPP homolog 9) (Madh6) (SMAD family member 9) (SMAD 9) (Smad9)	Homo sapiens (Human)	467	SMAD9	genecards
P16109	reviewed	LYAM3_HUMAN	P-selectin (CD62 antigen-like family member P) (Granule membrane protein 140) (GMP-140) (Leukocyte-endothelial cell adhesion molecule 3) (LECAM3) (Platelet activation dependent granule-external membrane protein) (PADGEM) (CD antigen CD62P)	Homo sapiens (Human)	830	SELP	genecards
P19320	reviewed	VCAM1_HUMAN	Vascular cell adhesion protein 1 (V-CAM 1) (VCAM-1) (INCAM-100) (CD antigen CD106) [Cleaved into: Soluble Vascular Cell Adhesion Molecule-1]	Homo sapiens (Human)	739	VCAM1	genecards
P17787	reviewed	ACHB2_HUMAN	Neuronal acetylcholine receptor subunit beta-2	Homo sapiens (Human)	502	CHRNB2	genecards
P43155	reviewed	CACP_HUMAN	Carnitine O-acetyltransferase (Carnitine acetylase) (EC 2.3.1.137) (EC 2.3.1.7) (Carnitine acetyltransferase) (CAT) (CrAT)	Homo sapiens (Human)	626	CRAT	genecards
P25090	reviewed	FPR2_HUMAN	N-formyl peptide receptor 2 (FMLP-related receptor I) (FMLP-R-I) (Formyl peptide receptor-like 1) (HM63) (Lipoxin A4 receptor) (LXA4 receptor) (RFP)	Homo sapiens (Human)	351	FPR2	genecards
Q9UHC6	reviewed	CNTP2_HUMAN	Contactin-associated protein-like 2 (Cell recognition molecule Caspr2)	Homo sapiens (Human)	1331	CNTNAP2	genecards
P09668	reviewed	CATH_HUMAN	Pro-cathepsin H [Cleaved into: Cathepsin H mini chain; Cathepsin H (EC 3.4.22.16); Cathepsin H heavy chain; Cathepsin H light chain]	Homo sapiens (Human)	335	CTSH	genecards
P02792	reviewed	FRIL_HUMAN	Ferritin light chain (Ferritin L subunit)	Homo sapiens (Human)	175	FTL	genecards
Q16445	reviewed	GBRA6_HUMAN	Gamma-aminobutyric acid receptor subunit alpha-6 (GABA(A) receptor subunit alpha-6) (GABAAR subunit alpha-6)	Homo sapiens (Human)	453	GABRA6	genecards
Q8WTS1	reviewed	ABHD5_HUMAN	1-acylglycerol-3-phosphate O-acyltransferase ABHD5 (EC 2.3.1.51) (Abhydrolase domain-containing protein 5) (Lipid droplet-binding protein CGI-58)	Homo sapiens (Human)	349	ABHD5	genecards
P78563	reviewed	RED1_HUMAN	Double-stranded RNA-specific editase 1 (EC 3.5.4.37) (RNA-editing deaminase 1) (RNA-editing enzyme 1) (dsRNA adenosine deaminase)	Homo sapiens (Human)	741	ADARB1	genecards
Q14839	reviewed	CHD4_HUMAN	Chromodomain-helicase-DNA-binding protein 4 (CHD-4) (EC 3.6.4.-) (ATP-dependent helicase CHD4) (Mi-2 autoantigen 218 kDa protein) (Mi2-beta)	Homo sapiens (Human)	1912	CHD4	genecards
Q15375	reviewed	EPHA7_HUMAN	Ephrin type-A receptor 7 (EC 2.7.10.1) (EPH homology kinase 3) (EHK-3) (EPH-like kinase 11) (EK11) (hEK11)	Homo sapiens (Human)	998	EPHA7	genecards
Q14833	reviewed	GRM4_HUMAN	Metabotropic glutamate receptor 4 (mGluR4)	Homo sapiens (Human)	912	GRM4	genecards
P52926	reviewed	HMGA2_HUMAN	High mobility group protein HMGI-C (High mobility group AT-hook protein 2)	Homo sapiens (Human)	109	HMGA2	genecards
Q14573	reviewed	ITPR3_HUMAN	Inositol 1,4,5-trisphosphate-gated calcium channel ITPR3 (IP3 receptor isoform 3) (IP3R-3) (InsP3R3) (Type 3 inositol 1,4,5-trisphosphate receptor) (Type 3 InsP3 receptor)	Homo sapiens (Human)	2671	ITPR3	genecards
O94953	reviewed	KDM4B_HUMAN	Lysine-specific demethylase 4B (EC 1.14.11.66) (JmjC domain-containing histone demethylation protein 3B) (Jumonji domain-containing protein 2B) ([histone H3]-trimethyl-L-lysine(9) demethylase 4B)	Homo sapiens (Human)	1096	KDM4B	genecards
P55268	reviewed	LAMB2_HUMAN	Laminin subunit beta-2 (Laminin B1s chain) (Laminin-11 subunit beta) (Laminin-14 subunit beta) (Laminin-15 subunit beta) (Laminin-3 subunit beta) (Laminin-4 subunit beta) (Laminin-7 subunit beta) (Laminin-9 subunit beta) (S-laminin subunit beta) (S-LAM beta)	Homo sapiens (Human)	1798	LAMB2	genecards
P43034	reviewed	LIS1_HUMAN	Platelet-activating factor acetylhydrolase IB subunit beta (Lissencephaly-1 protein) (LIS-1) (PAF acetylhydrolase 45 kDa subunit) (PAF-AH 45 kDa subunit) (PAF-AH alpha) (PAFAH alpha)	Homo sapiens (Human)	410	PAFAH1B1	genecards
Q06710	reviewed	PAX8_HUMAN	Paired box protein Pax-8	Homo sapiens (Human)	450	PAX8	genecards
O95267	reviewed	GRP1_HUMAN	RAS guanyl-releasing protein 1 (Calcium and DAG-regulated guanine nucleotide exchange factor II) (CalDAG-GEFII) (Ras guanyl-releasing protein)	Homo sapiens (Human)	797	RASGRP1	genecards
Q92673	reviewed	SORL_HUMAN	Sortilin-related receptor (Low-density lipoprotein receptor relative with 11 ligand-binding repeats) (LDLR relative with 11 ligand-binding repeats) (LR11) (SorLA-1) (Sorting protein-related receptor containing LDLR class A repeats) (SorLA)	Homo sapiens (Human)	2214	SORL1	genecards
Q15582	reviewed	BGH3_HUMAN	Transforming growth factor-beta-induced protein ig-h3 (Beta ig-h3) (Kerato-epithelin) (RGD-containing collagen-associated protein) (RGD-CAP)	Homo sapiens (Human)	683	TGFBI	genecards
P36222	reviewed	CH3L1_HUMAN	Chitinase-3-like protein 1 (39 kDa synovial protein) (Cartilage glycoprotein 39) (CGP-39) (GP-39) (hCGP-39) (YKL-40)	Homo sapiens (Human)	383	CHI3L1	genecards
Q09428	reviewed	ABCC8_HUMAN	ATP-binding cassette sub-family C member 8 (Sulfonylurea receptor 1)	Homo sapiens (Human)	1581	ABCC8	genecards
P21549	reviewed	AGT1_HUMAN	Alanine--glyoxylate aminotransferase (AGT) (EC 2.6.1.44) (Serine--pyruvate aminotransferase) (SPT) (EC 2.6.1.51)	Homo sapiens (Human)	392	AGXT	genecards
P02749	reviewed	APOH_HUMAN	Beta-2-glycoprotein 1 (APC inhibitor) (Activated protein C-binding protein) (Anticardiolipin cofactor) (Apolipoprotein H) (Apo-H) (Beta-2-glycoprotein I) (B2GPI) (Beta(2)GPI)	Homo sapiens (Human)	345	APOH	genecards
P38606	reviewed	VATA_HUMAN	V-type proton ATPase catalytic subunit A (V-ATPase subunit A) (EC 7.1.2.2) (V-ATPase 69 kDa subunit) (Vacuolar ATPase isoform VA68) (Vacuolar proton pump subunit alpha)	Homo sapiens (Human)	617	ATP6V1A	genecards
Q04656	reviewed	ATP7A_HUMAN	Copper-transporting ATPase 1 (EC 7.2.2.8) (Copper pump 1) (Menkes disease-associated protein)	Homo sapiens (Human)	1500	ATP7A	genecards
P12643	reviewed	BMP2_HUMAN	Bone morphogenetic protein 2 (BMP-2) (Bone morphogenetic protein 2A) (BMP-2A)	Homo sapiens (Human)	396	BMP2	genecards
P27824	reviewed	CALX_HUMAN	Calnexin (IP90) (Major histocompatibility complex class I antigen-binding protein p88) (p90)	Homo sapiens (Human)	592	CANX	genecards
Q13191	reviewed	CBLB_HUMAN	E3 ubiquitin-protein ligase CBL-B (EC 2.3.2.27) (Casitas B-lineage lymphoma proto-oncogene b) (RING finger protein 56) (RING-type E3 ubiquitin transferase CBL-B) (SH3-binding protein CBL-B) (Signal transduction protein CBL-B)	Homo sapiens (Human)	982	CBLB	genecards
P29279	reviewed	CCN2_HUMAN	CCN family member 2 (Cellular communication network factor 2) (Connective tissue growth factor) (Hypertrophic chondrocyte-specific protein 24) (Insulin-like growth factor-binding protein 8) (IBP-8) (IGF-binding protein 8) (IGFBP-8)	Homo sapiens (Human)	349	CCN2	genecards
Q9NZQ7	reviewed	PD1L1_HUMAN	Programmed cell death 1 ligand 1 (PD-L1) (PDCD1 ligand 1) (Programmed death ligand 1) (hPD-L1) (B7 homolog 1) (B7-H1) (CD antigen CD274)	Homo sapiens (Human)	290	CD274	genecards
P23528	reviewed	COF1_HUMAN	Cofilin-1 (18 kDa phosphoprotein) (p18) (Cofilin, non-muscle isoform)	Homo sapiens (Human)	166	CFL1	genecards
P25774	reviewed	CATS_HUMAN	Cathepsin S (EC 3.4.22.27)	Homo sapiens (Human)	331	CTSS	genecards
Q13616	reviewed	CUL1_HUMAN	Cullin-1 (CUL-1)	Homo sapiens (Human)	776	CUL1	genecards
O75881	reviewed	CP7B1_HUMAN	Cytochrome P450 7B1 (24-hydroxycholesterol 7-alpha-hydroxylase) (EC 1.14.14.26) (25/26-hydroxycholesterol 7-alpha-hydroxylase) (EC 1.14.14.29) (3-hydroxysteroid 7-alpha hydroxylase) (Oxysterol 7-alpha-hydroxylase)	Homo sapiens (Human)	506	CYP7B1	genecards
Q9H9B1	reviewed	EHMT1_HUMAN	Histone-lysine N-methyltransferase EHMT1 (EC 2.1.1.-) (EC 2.1.1.367) (Euchromatic histone-lysine N-methyltransferase 1) (Eu-HMTase1) (G9a-like protein 1) (GLP) (GLP1) (Histone H3-K9 methyltransferase 5) (H3-K9-HMTase 5) (Lysine N-methyltransferase 1D)	Homo sapiens (Human)	1298	EHMT1	genecards
P13804	reviewed	ETFA_HUMAN	Electron transfer flavoprotein subunit alpha, mitochondrial (Alpha-ETF)	Homo sapiens (Human)	333	ETFA	genecards
P09038	reviewed	FGF2_HUMAN	Fibroblast growth factor 2 (FGF-2) (Basic fibroblast growth factor) (bFGF) (Heparin-binding growth factor 2) (HBGF-2)	Homo sapiens (Human)	288	FGF2	genecards
P43026	reviewed	GDF5_HUMAN	Growth/differentiation factor 5 (GDF-5) (Bone morphogenetic protein 14) (BMP-14) (Cartilage-derived morphogenetic protein 1) (CDMP-1) (Lipopolysaccharide-associated protein 4) (LAP-4) (LPS-associated protein 4) (Radotermin)	Homo sapiens (Human)	501	GDF5	genecards
Q8TD30	reviewed	ALAT2_HUMAN	Alanine aminotransferase 2 (ALT2) (EC 2.6.1.2) (Glutamate pyruvate transaminase 2) (GPT 2) (Glutamic--alanine transaminase 2) (Glutamic--pyruvic transaminase 2)	Homo sapiens (Human)	523	GPT2	genecards
P35914	reviewed	HMGCL_HUMAN	Hydroxymethylglutaryl-CoA lyase, mitochondrial (HL) (HMG-CoA lyase) (EC 4.1.3.4) (3-hydroxy-3-methylglutarate-CoA lyase)	Homo sapiens (Human)	325	HMGCL	genecards
P30519	reviewed	HMOX2_HUMAN	Heme oxygenase 2 (HO-2) (EC 1.14.14.18) [Cleaved into: Heme oxygenase 2 soluble form]	Homo sapiens (Human)	316	HMOX2	genecards
P32754	reviewed	HPPD_HUMAN	4-hydroxyphenylpyruvate dioxygenase (EC 1.13.11.27) (4-hydroxyphenylpyruvic acid oxidase) (4HPPD) (HPD) (HPPDase)	Homo sapiens (Human)	393	HPD	genecards
Q14164	reviewed	IKKE_HUMAN	Inhibitor of nuclear factor kappa-B kinase subunit epsilon (I-kappa-B kinase epsilon) (IKK-E) (IKK-epsilon) (IkBKE) (EC 2.7.11.10) (Inducible I kappa-B kinase) (IKK-i)	Homo sapiens (Human)	716	IKBKE	genecards
Q14653	reviewed	IRF3_HUMAN	Interferon regulatory factor 3 (IRF-3)	Homo sapiens (Human)	427	IRF3	genecards
P78508	reviewed	KCJ10_HUMAN	ATP-sensitive inward rectifier potassium channel 10 (ATP-dependent inwardly rectifying potassium channel Kir4.1) (Inward rectifier K(+) channel Kir1.2) (Potassium channel, inwardly rectifying subfamily J member 10)	Homo sapiens (Human)	379	KCNJ10	genecards
Q9Y4K0	reviewed	LOXL2_HUMAN	Lysyl oxidase homolog 2 (EC 1.4.3.13) (Lysyl oxidase-like protein 2) (Lysyl oxidase-related protein 2) (Lysyl oxidase-related protein WS9-14)	Homo sapiens (Human)	774	LOXL2	genecards
P39900	reviewed	MMP12_HUMAN	Macrophage metalloelastase (MME) (EC 3.4.24.65) (Macrophage elastase) (ME) (hME) (Matrix metalloproteinase-12) (MMP-12)	Homo sapiens (Human)	470	MMP12	genecards
Q7Z406	reviewed	MYH14_HUMAN	Myosin-14 (Myosin heavy chain 14) (Myosin heavy chain, non-muscle IIc) (Non-muscle myosin heavy chain IIc) (NMHC II-C)	Homo sapiens (Human)	1995	MYH14	genecards
P52945	reviewed	PDX1_HUMAN	Pancreas/duodenum homeobox protein 1 (PDX-1) (Glucose-sensitive factor) (GSF) (Insulin promoter factor 1) (IPF-1) (Insulin upstream factor 1) (IUF-1) (Islet/duodenum homeobox-1) (IDX-1) (Somatostatin-transactivating factor 1) (STF-1)	Homo sapiens (Human)	283	PDX1	genecards
P01270	reviewed	PTHY_HUMAN	Parathyroid hormone (PTH) (Parathormone) (Parathyrin)	Homo sapiens (Human)	115	PTH	genecards
P49279	reviewed	NRAM1_HUMAN	Natural resistance-associated macrophage protein 1 (NRAMP 1) (Solute carrier family 11 member 1)	Homo sapiens (Human)	550	SLC11A1	genecards
Q9UHW9	reviewed	S12A6_HUMAN	Solute carrier family 12 member 6 (Electroneutral potassium-chloride cotransporter 3) (K-Cl cotransporter 3)	Homo sapiens (Human)	1150	SLC12A6	genecards
P40879	reviewed	S26A3_HUMAN	Chloride anion exchanger (Down-regulated in adenoma) (Protein DRA) (Solute carrier family 26 member 3)	Homo sapiens (Human)	764	SLC26A3	genecards
O15524	reviewed	SOCS1_HUMAN	Suppressor of cytokine signaling 1 (SOCS-1) (JAK-binding protein) (JAB) (STAT-induced STAT inhibitor 1) (SSI-1) (Tec-interacting protein 3) (TIP-3)	Homo sapiens (Human)	211	SOCS1	genecards
P48775	reviewed	T23O_HUMAN	Tryptophan 2,3-dioxygenase (TDO) (EC 1.13.11.11) (Tryptamin 2,3-dioxygenase) (Tryptophan oxygenase) (TO) (TRPO) (Tryptophan pyrrolase) (Tryptophanase)	Homo sapiens (Human)	406	TDO2	genecards
P07204	reviewed	TRBM_HUMAN	Thrombomodulin (TM) (Fetomodulin) (CD antigen CD141)	Homo sapiens (Human)	575	THBD	genecards
P07996	reviewed	TSP1_HUMAN	Thrombospondin-1 (Glycoprotein G)	Homo sapiens (Human)	1170	THBS1	genecards
P01033	reviewed	TIMP1_HUMAN	Metalloproteinase inhibitor 1 (Erythroid-potentiating activity) (EPA) (Fibroblast collagenase inhibitor) (Collagenase inhibitor) (Tissue inhibitor of metalloproteinases 1) (TIMP-1)	Homo sapiens (Human)	207	TIMP1	genecards
P10599	reviewed	THIO_HUMAN	Thioredoxin (Trx) (ATL-derived factor) (ADF) (Surface-associated sulphydryl protein) (SASP) (allergen Hom s Trx)	Homo sapiens (Human)	105	TXN	genecards
P68036	reviewed	UB2L3_HUMAN	Ubiquitin-conjugating enzyme E2 L3 (EC 2.3.2.23) (E2 ubiquitin-conjugating enzyme L3) (L-UBC) (UbcH7) (Ubiquitin carrier protein L3) (Ubiquitin-conjugating enzyme E2-F1) (Ubiquitin-protein ligase L3)	Homo sapiens (Human)	154	UBE2L3	genecards
P55851	reviewed	UCP2_HUMAN	Dicarboxylate carrier SLC25A8 (Mitochondrial uncoupling protein 2) (UCP 2) (Solute carrier family 25 member 8) (UCPH)	Homo sapiens (Human)	309	UCP2	genecards
O76024	reviewed	WFS1_HUMAN	Wolframin	Homo sapiens (Human)	890	WFS1	genecards
P84077	reviewed	ARF1_HUMAN	ADP-ribosylation factor 1 (EC 3.6.5.2)	Homo sapiens (Human)	181	ARF1	genecards
Q08289	reviewed	CACB2_HUMAN	Voltage-dependent L-type calcium channel subunit beta-2 (CAB2) (Calcium channel voltage-dependent subunit beta 2) (Lambert-Eaton myasthenic syndrome antigen B) (MYSB)	Homo sapiens (Human)	660	CACNB2	genecards
P02511	reviewed	CRYAB_HUMAN	Alpha-crystallin B chain (Alpha(B)-crystallin) (Heat shock protein beta-5) (HspB5) (Heat shock protein family B member 5) (Renal carcinoma antigen NY-REN-27) (Rosenthal fiber component)	Homo sapiens (Human)	175	CRYAB	genecards
P22459	reviewed	KCNA4_HUMAN	Potassium voltage-gated channel subfamily A member 4 (HPCN2) (Voltage-gated K(+) channel HuKII) (Voltage-gated potassium channel HBK4) (Voltage-gated potassium channel HK1) (Voltage-gated potassium channel subunit Kv1.4)	Homo sapiens (Human)	653	KCNA4	genecards
P43354	reviewed	NR4A2_HUMAN	Nuclear receptor subfamily 4 group A member 2 (Immediate-early response protein NOT) (Orphan nuclear receptor NURR1) (Transcriptionally-inducible nuclear receptor)	Homo sapiens (Human)	598	NR4A2	genecards
Q9NRM0	reviewed	GTR9_HUMAN	Solute carrier family 2, facilitated glucose transporter member 9 (Glucose transporter type 9) (GLUT-9) (Urate transporter)	Homo sapiens (Human)	540	SLC2A9	genecards
O15269	reviewed	SPTC1_HUMAN	Serine palmitoyltransferase 1 (EC 2.3.1.50) (Long chain base biosynthesis protein 1) (LCB 1) (Serine-palmitoyl-CoA transferase 1) (SPT 1) (SPT1)	Homo sapiens (Human)	473	SPTLC1	genecards
P49675	reviewed	STAR_HUMAN	Steroidogenic acute regulatory protein, mitochondrial (StAR) (START domain-containing protein 1) (StARD1)	Homo sapiens (Human)	285	STAR	genecards
P27037	reviewed	AVR2A_HUMAN	Activin receptor type-2A (EC 2.7.11.30) (Activin receptor type IIA) (ACTR-IIA) (ACTRIIA)	Homo sapiens (Human)	513	ACVR2A	genecards
P11766	reviewed	ADHX_HUMAN	Alcohol dehydrogenase class-3 (EC 1.1.1.1) (Alcohol dehydrogenase 5) (Alcohol dehydrogenase class chi chain) (Alcohol dehydrogenase class-III) (Glutathione-dependent formaldehyde dehydrogenase) (FALDH) (FDH) (GSH-FDH) (EC 1.1.1.-) (S-(hydroxymethyl)glutathione dehydrogenase) (EC 1.1.1.284)	Homo sapiens (Human)	374	ADH5	genecards
P35219	reviewed	CAH8_HUMAN	Carbonic anhydrase-related protein (CARP) (Carbonic anhydrase VIII) (CA-VIII)	Homo sapiens (Human)	290	CA8	genecards
Q08722	reviewed	CD47_HUMAN	Leukocyte surface antigen CD47 (Antigenic surface determinant protein OA3) (Integrin-associated protein) (IAP) (Protein MER6) (CD antigen CD47)	Homo sapiens (Human)	323	CD47	genecards
Q9UMD9	reviewed	COHA1_HUMAN	Collagen alpha-1(XVII) chain (180 kDa bullous pemphigoid antigen 2) (Bullous pemphigoid antigen 2) [Cleaved into: 120 kDa linear IgA disease antigen (120 kDa linear IgA dermatosis antigen) (Linear IgA disease antigen 1) (LAD-1); 97 kDa linear IgA disease antigen (97 kDa linear IgA bullous dermatosis antigen) (97 kDa LAD antigen) (97-LAD) (Linear IgA bullous disease antigen of 97 kDa) (LABD97)]	Homo sapiens (Human)	1497	COL17A1	genecards
Q08345	reviewed	DDR1_HUMAN	Epithelial discoidin domain-containing receptor 1 (Epithelial discoidin domain receptor 1) (EC 2.7.10.1) (CD167 antigen-like family member A) (Cell adhesion kinase) (Discoidin receptor tyrosine kinase) (HGK2) (Mammary carcinoma kinase 10) (MCK-10) (Protein-tyrosine kinase 3A) (Protein-tyrosine kinase RTK-6) (TRK E) (Tyrosine kinase DDR) (Tyrosine-protein kinase CAK) (CD antigen CD167a)	Homo sapiens (Human)	913	DDR1	genecards
P80370	reviewed	DLK1_HUMAN	Protein delta homolog 1 (DLK-1) (pG2) [Cleaved into: Fetal antigen 1 (FA1)]	Homo sapiens (Human)	383	DLK1	genecards
P52799	reviewed	EFNB2_HUMAN	Ephrin-B2 (EPH-related receptor tyrosine kinase ligand 5) (LERK-5) (HTK ligand) (HTK-L)	Homo sapiens (Human)	333	EFNB2	genecards
P11161	reviewed	EGR2_HUMAN	E3 SUMO-protein ligase EGR2 (EC 2.3.2.-) (AT591) (E3 SUMO-protein transferase ERG2) (Early growth response protein 2) (EGR-2) (Zinc finger protein Krox-20)	Homo sapiens (Human)	476	EGR2	genecards
Q9NW38	reviewed	FANCL_HUMAN	E3 ubiquitin-protein ligase FANCL (EC 2.3.2.27) (Fanconi anemia group L protein) (Fanconi anemia-associated polypeptide of 43 kDa) (FAAP43) (RING-type E3 ubiquitin transferase FANCL)	Homo sapiens (Human)	375	FANCL	genecards
Q9C0B1	reviewed	FTO_HUMAN	Alpha-ketoglutarate-dependent dioxygenase FTO (Fat mass and obesity-associated protein) (U6 small nuclear RNA (2'-O-methyladenosine-N(6)-)-demethylase FTO) (EC 1.14.11.-) (U6 small nuclear RNA N(6)-methyladenosine-demethylase FTO) (EC 1.14.11.-) (mRNA (2'-O-methyladenosine-N(6)-)-demethylase FTO) (m6A(m)-demethylase FTO) (EC 1.14.11.-) (mRNA N(6)-methyladenosine demethylase FTO) (EC 1.14.11.53) (…	Homo sapiens (Human)	505	FTO	genecards
Q92947	reviewed	GCDH_HUMAN	Glutaryl-CoA dehydrogenase, mitochondrial (GCD) (EC 1.3.8.6)	Homo sapiens (Human)	438	GCDH	genecards
P10912	reviewed	GHR_HUMAN	Growth hormone receptor (GH receptor) (Somatotropin receptor) [Cleaved into: Growth hormone-binding protein (GH-binding protein) (GHBP) (Serum-binding protein)]	Homo sapiens (Human)	638	GHR	genecards
P23415	reviewed	GLRA1_HUMAN	Glycine receptor subunit alpha-1 (Glycine receptor 48 kDa subunit) (Glycine receptor strychnine-binding subunit)	Homo sapiens (Human)	457	GLRA1	genecards
P04439	reviewed	HLAA_HUMAN	HLA class I histocompatibility antigen, A alpha chain (Human leukocyte antigen A) (HLA-A)	Homo sapiens (Human)	365	HLA-A	genecards
P01903	reviewed	DRA_HUMAN	HLA class II histocompatibility antigen, DR alpha chain (MHC class II antigen DRA)	Homo sapiens (Human)	254	HLA-DRA	genecards
P34969	reviewed	5HT7R_HUMAN	5-hydroxytryptamine receptor 7 (5-HT-7) (5-HT7) (5-HT-X) (Serotonin receptor 7)	Homo sapiens (Human)	479	HTR7	genecards
Q9NPH3	reviewed	IL1AP_HUMAN	Interleukin-1 receptor accessory protein (IL-1 receptor accessory protein) (IL-1RAcP) (EC 3.2.2.6) (Interleukin-1 receptor 3) (IL-1R-3) (IL-1R3)	Homo sapiens (Human)	570	IL1RAP	genecards
Q01344	reviewed	IL5RA_HUMAN	Interleukin-5 receptor subunit alpha (IL-5 receptor subunit alpha) (IL-5R subunit alpha) (IL-5R-alpha) (IL-5RA) (CDw125) (CD antigen CD125)	Homo sapiens (Human)	420	IL5RA	genecards
Q9Y4H2	reviewed	IRS2_HUMAN	Insulin receptor substrate 2 (IRS-2)	Homo sapiens (Human)	1338	IRS2	genecards
P52292	reviewed	IMA1_HUMAN	Importin subunit alpha-1 (Karyopherin subunit alpha-2) (RAG cohort protein 1) (SRP1-alpha)	Homo sapiens (Human)	529	KPNA2	genecards
Q14680	reviewed	MELK_HUMAN	Maternal embryonic leucine zipper kinase (hMELK) (EC 2.7.11.1) (Protein kinase Eg3) (pEg3 kinase) (Protein kinase PK38) (hPK38) (Tyrosine-protein kinase MELK) (EC 2.7.10.2)	Homo sapiens (Human)	651	MELK	genecards
P26927	reviewed	HGFL_HUMAN	Hepatocyte growth factor-like protein (Macrophage stimulatory protein) (Macrophage-stimulating protein) (MSP) [Cleaved into: Hepatocyte growth factor-like protein alpha chain; Hepatocyte growth factor-like protein beta chain]	Homo sapiens (Human)	711	MST1	genecards
P08590	reviewed	MYL3_HUMAN	Myosin light chain 3 (Cardiac myosin light chain 1) (CMLC1) (Myosin light chain 1, slow-twitch muscle B/ventricular isoform) (MLC1SB) (Ventricular myosin alkali light chain) (Ventricular myosin light chain 1) (VLCl) (Ventricular/slow twitch myosin alkali light chain) (MLC-lV/sb)	Homo sapiens (Human)	195	MYL3	genecards
Q9H1R3	reviewed	MYLK2_HUMAN	Myosin light chain kinase 2, skeletal/cardiac muscle (MLCK2) (EC 2.7.11.18)	Homo sapiens (Human)	596	MYLK2	genecards
O75489	reviewed	NDUS3_HUMAN	NADH dehydrogenase [ubiquinone] iron-sulfur protein 3, mitochondrial (EC 7.1.1.2) (Complex I-30kD) (CI-30kD) (NADH-ubiquinone oxidoreductase 30 kDa subunit)	Homo sapiens (Human)	264	NDUFS3	genecards
Q99466	reviewed	NOTC4_HUMAN	Neurogenic locus notch homolog protein 4 (Notch 4) (hNotch4) [Cleaved into: Notch 4 extracellular truncation; Notch 4 intracellular domain]	Homo sapiens (Human)	2003	NOTCH4	genecards
P49902	reviewed	5NTC_HUMAN	Cytosolic purine 5'-nucleotidase (EC 3.1.3.5) (EC 3.1.3.99) (Cytosolic 5'-nucleotidase II) (cN-II) (Cytosolic IMP/GMP-specific 5'-nucleotidase) (Cytosolic nucleoside phosphotransferase 5'N) (EC 2.7.1.77) (High Km 5'-nucleotidase)	Homo sapiens (Human)	561	NT5C2	genecards
P23760	reviewed	PAX3_HUMAN	Paired box protein Pax-3 (HuP2)	Homo sapiens (Human)	479	PAX3	genecards
Q86U86	reviewed	PB1_HUMAN	Protein polybromo-1 (hPB1) (BRG1-associated factor 180) (BAF180) (Polybromo-1D)	Homo sapiens (Human)	1689	PBRM1	genecards
Q15120	reviewed	PDK3_HUMAN	[Pyruvate dehydrogenase (acetyl-transferring)] kinase isozyme 3, mitochondrial (EC 2.7.11.2) (Pyruvate dehydrogenase kinase isoform 3)	Homo sapiens (Human)	406	PDK3	genecards
Q99697	reviewed	PITX2_HUMAN	Pituitary homeobox 2 (ALL1-responsive protein ARP1) (Homeobox protein PITX2) (Paired-like homeodomain transcription factor 2) (RIEG bicoid-related homeobox transcription factor) (Solurshin)	Homo sapiens (Human)	317	PITX2	genecards
Q9NVS9	reviewed	PNPO_HUMAN	Pyridoxine-5'-phosphate oxidase (EC 1.4.3.5) (Pyridoxamine-phosphate oxidase)	Homo sapiens (Human)	261	PNPO	genecards
Q9Y253	reviewed	POLH_HUMAN	DNA polymerase eta (EC 2.7.7.7) (RAD30 homolog A) (Xeroderma pigmentosum variant type protein)	Homo sapiens (Human)	713	POLH	genecards
Q03181	reviewed	PPARD_HUMAN	Peroxisome proliferator-activated receptor delta (PPAR-delta) (NUCI) (Nuclear hormone receptor 1) (NUC1) (Nuclear receptor subfamily 1 group C member 2) (Peroxisome proliferator-activated receptor beta) (PPAR-beta)	Homo sapiens (Human)	441	PPARD	genecards
O75626	reviewed	PRDM1_HUMAN	PR domain zinc finger protein 1 (EC 2.1.1.-) (BLIMP-1) (Beta-interferon gene positive regulatory domain I-binding factor) (PR domain-containing protein 1) (Positive regulatory domain I-binding factor 1) (PRDI-BF1) (PRDI-binding factor 1)	Homo sapiens (Human)	825	PRDM1	genecards
Q13237	reviewed	KGP2_HUMAN	cGMP-dependent protein kinase 2 (cGK 2) (cGK2) (EC 2.7.11.12) (cGMP-dependent protein kinase II) (cGKII)	Homo sapiens (Human)	762	PRKG2	genecards
Q13332	reviewed	PTPRS_HUMAN	Receptor-type tyrosine-protein phosphatase S (R-PTP-S) (EC 3.1.3.48) (Receptor-type tyrosine-protein phosphatase sigma) (R-PTP-sigma)	Homo sapiens (Human)	1948	PTPRS	genecards
Q01201	reviewed	RELB_HUMAN	Transcription factor RelB (I-Rel)	Homo sapiens (Human)	579	RELB	genecards
P28702	reviewed	RXRB_HUMAN	Retinoic acid receptor RXR-beta (Nuclear receptor subfamily 2 group B member 2) (Retinoid X receptor beta)	Homo sapiens (Human)	533	RXRB	genecards
P57059	reviewed	SIK1_HUMAN	Serine/threonine-protein kinase SIK1 (EC 2.7.11.1) (Salt-inducible kinase 1) (SIK-1) (Serine/threonine-protein kinase SNF1-like kinase 1) (Serine/threonine-protein kinase SNF1LK)	Homo sapiens (Human)	783	SIK1	genecards
Q9NXA8	reviewed	SIR5_HUMAN	NAD-dependent protein deacylase sirtuin-5, mitochondrial (EC 2.3.1.-) (Regulatory protein SIR2 homolog 5) (SIR2-like protein 5)	Homo sapiens (Human)	310	SIRT5	genecards
O43772	reviewed	MCAT_HUMAN	Mitochondrial carnitine/acylcarnitine carrier protein (Carnitine/acylcarnitine translocase) (CAC) (CACT) (Solute carrier family 25 member 20)	Homo sapiens (Human)	301	SLC25A20	genecards
Q9NQB0	reviewed	TF7L2_HUMAN	Transcription factor 7-like 2 (HMG box transcription factor 4) (T-cell-specific transcription factor 4) (T-cell factor 4) (TCF-4) (hTCF-4)	Homo sapiens (Human)	619	TCF7L2	genecards
Q9NR96	reviewed	TLR9_HUMAN	Toll-like receptor 9 (CD antigen CD289)	Homo sapiens (Human)	1032	TLR9	genecards
O15350	reviewed	P73_HUMAN	Tumor protein p73 (p53-like transcription factor) (p53-related protein)	Homo sapiens (Human)	636	TP73	genecards
P18887	reviewed	XRCC1_HUMAN	DNA repair protein XRCC1 (X-ray repair cross-complementing protein 1)	Homo sapiens (Human)	633	XRCC1	genecards
P12956	reviewed	XRCC6_HUMAN	X-ray repair cross-complementing protein 6 (EC 3.6.4.-) (EC 4.2.99.-) (5'-deoxyribose-5-phosphate lyase Ku70) (5'-dRP lyase Ku70) (70 kDa subunit of Ku antigen) (ATP-dependent DNA helicase 2 subunit 1) (ATP-dependent DNA helicase II 70 kDa subunit) (CTC box-binding factor 75 kDa subunit) (CTC75) (CTCBF) (DNA repair protein XRCC6) (Lupus Ku autoantigen protein p70) (Ku70) (Thyroid-lupus autoantige…	Homo sapiens (Human)	609	XRCC6	genecards
P35368	reviewed	ADA1B_HUMAN	Alpha-1B adrenergic receptor (Alpha-1B adrenoreceptor) (Alpha-1B adrenoceptor)	Homo sapiens (Human)	520	ADRA1B	genecards
P32245	reviewed	MC4R_HUMAN	Melanocortin receptor 4 (MC4-R)	Homo sapiens (Human)	332	MC4R	genecards
P13726	reviewed	TF_HUMAN	Tissue factor (TF) (Coagulation factor III) (Thromboplastin) (CD antigen CD142)	Homo sapiens (Human)	295	F3	genecards
P48169	reviewed	GBRA4_HUMAN	Gamma-aminobutyric acid receptor subunit alpha-4 (GABA(A) receptor subunit alpha-4) (GABAAR subunit alpha-4)	Homo sapiens (Human)	554	GABRA4	genecards
O14764	reviewed	GBRD_HUMAN	Gamma-aminobutyric acid receptor subunit delta (GABA(A) receptor subunit delta) (GABAAR subunit delta)	Homo sapiens (Human)	452	GABRD	genecards
P31150	reviewed	GDIA_HUMAN	Rab GDP dissociation inhibitor alpha (Rab GDI alpha) (Guanosine diphosphate dissociation inhibitor 1) (GDI-1) (Oligophrenin-2) (Protein XAP-4)	Homo sapiens (Human)	447	GDI1	genecards
P62491	reviewed	RB11A_HUMAN	Ras-related protein Rab-11A (Rab-11) (EC 3.6.5.2) (YL8)	Homo sapiens (Human)	216	RAB11A	genecards
Q10471	reviewed	GALT2_HUMAN	Polypeptide N-acetylgalactosaminyltransferase 2 (EC 2.4.1.41) (Polypeptide GalNAc transferase 2) (GalNAc-T2) (pp-GaNTase 2) (Protein-UDP acetylgalactosaminyltransferase 2) (UDP-GalNAc:polypeptide N-acetylgalactosaminyltransferase 2) [Cleaved into: Polypeptide N-acetylgalactosaminyltransferase 2 soluble form]	Homo sapiens (Human)	571	GALNT2	genecards
B1AH88	reviewed	TSPOB_HUMAN	Putative peripheral benzodiazepine receptor-related protein	Homo sapiens (Human)	102	TSPO	genecards
P30536	reviewed	TSPO_HUMAN	Translocator protein (Mitochondrial benzodiazepine receptor) (PKBS) (Peripheral-type benzodiazepine receptor) (PBR)	Homo sapiens (Human)	169	TSPO	genecards
P15586	reviewed	GNS_HUMAN	N-acetylglucosamine-6-sulfatase (EC 3.1.6.14) (Glucosamine-6-sulfatase) (G6S)	Homo sapiens (Human)	552	GNS	genecards
P46821	reviewed	MAP1B_HUMAN	Microtubule-associated protein 1B (MAP-1B) [Cleaved into: MAP1B heavy chain; MAP1 light chain LC1]	Homo sapiens (Human)	2468	MAP1B	genecards
P28335	reviewed	5HT2C_HUMAN	5-hydroxytryptamine receptor 2C (5-HT-2C) (5-HT2C) (5-HTR2C) (5-hydroxytryptamine receptor 1C) (5-HT-1C) (5-HT1C) (Serotonin receptor 2C)	Homo sapiens (Human)	458	HTR2C	genecards
P01185	reviewed	NEU2_HUMAN	Vasopressin-neurophysin 2-copeptin (AVP-NPII) [Cleaved into: Arg-vasopressin (Arginine-vasopressin); Neurophysin 2 (Neurophysin-II); Copeptin]	Homo sapiens (Human)	164	AVP	genecards
O43426	reviewed	SYNJ1_HUMAN	Synaptojanin-1 (EC 3.1.3.36) (Synaptic inositol 1,4,5-trisphosphate 5-phosphatase 1)	Homo sapiens (Human)	1573	SYNJ1	genecards
P01303	reviewed	NPY_HUMAN	Pro-neuropeptide Y [Cleaved into: Neuropeptide Y (Neuropeptide tyrosine) (NPY); C-flanking peptide of NPY (CPON)]	Homo sapiens (Human)	97	NPY	genecards
Q13651	reviewed	I10R1_HUMAN	Interleukin-10 receptor subunit alpha (IL-10 receptor subunit alpha) (IL-10R subunit alpha) (IL-10RA) (CDw210a) (Interleukin-10 receptor subunit 1) (IL-10R subunit 1) (IL-10R1) (CD antigen CD210)	Homo sapiens (Human)	578	IL10RA	genecards
P08397	reviewed	HEM3_HUMAN	Porphobilinogen deaminase (PBG-D) (EC 2.5.1.61) (Hydroxymethylbilane synthase) (HMBS) (Pre-uroporphyrinogen synthase)	Homo sapiens (Human)	361	HMBS	genecards
P11137	reviewed	MTAP2_HUMAN	Microtubule-associated protein 2 (MAP-2)	Homo sapiens (Human)	1827	MAP2	genecards
P02686	reviewed	MBP_HUMAN	Myelin basic protein (MBP) (Myelin A1 protein) (Myelin membrane encephalitogenic protein)	Homo sapiens (Human)	304	MBP	genecards
Q9UPW6	reviewed	SATB2_HUMAN	DNA-binding protein SATB2 (Special AT-rich sequence-binding protein 2)	Homo sapiens (Human)	733	SATB2	genecards
P17752	reviewed	TPH1_HUMAN	Tryptophan 5-hydroxylase 1 (EC 1.14.16.4) (Tryptophan 5-monooxygenase 1)	Homo sapiens (Human)	444	TPH1	genecards
P36551	reviewed	HEM6_HUMAN	Oxygen-dependent coproporphyrinogen-III oxidase, mitochondrial (COX) (Coprogen oxidase) (Coproporphyrinogenase) (EC 1.3.3.3)	Homo sapiens (Human)	454	CPOX	genecards
Q92743	reviewed	HTRA1_HUMAN	Serine protease HTRA1 (EC 3.4.21.-) (High-temperature requirement A serine peptidase 1) (L56) (Serine protease 11)	Homo sapiens (Human)	480	HTRA1	genecards
P06132	reviewed	DCUP_HUMAN	Uroporphyrinogen decarboxylase (UPD) (URO-D) (EC 4.1.1.37)	Homo sapiens (Human)	367	UROD	genecards
Q9H334	reviewed	FOXP1_HUMAN	Forkhead box protein P1 (Mac-1-regulated forkhead) (MFH)	Homo sapiens (Human)	677	FOXP1	genecards
O00222	reviewed	GRM8_HUMAN	Metabotropic glutamate receptor 8 (mGluR8)	Homo sapiens (Human)	908	GRM8	genecards
Q9UNE7	reviewed	CHIP_HUMAN	E3 ubiquitin-protein ligase CHIP (EC 2.3.2.27) (Antigen NY-CO-7) (CLL-associated antigen KW-8) (Carboxy terminus of Hsp70-interacting protein) (RING-type E3 ubiquitin transferase CHIP) (STIP1 homology and U box-containing protein 1)	Homo sapiens (Human)	303	STUB1	genecards
P35611	reviewed	ADDA_HUMAN	Alpha-adducin (Erythrocyte adducin subunit alpha)	Homo sapiens (Human)	737	ADD1	genecards
P25685	reviewed	DNJB1_HUMAN	DnaJ homolog subfamily B member 1 (DnaJ protein homolog 1) (Heat shock 40 kDa protein 1) (HSP40) (Heat shock protein 40) (Human DnaJ protein 1) (hDj-1)	Homo sapiens (Human)	340	DNAJB1	genecards
Q14204	reviewed	DYHC1_HUMAN	Cytoplasmic dynein 1 heavy chain 1 (Cytoplasmic dynein heavy chain 1) (Dynein heavy chain, cytosolic)	Homo sapiens (Human)	4646	DYNC1H1	genecards
P28360	reviewed	MSX1_HUMAN	Homeobox protein MSX-1 (Homeobox protein Hox-7) (Msh homeobox 1-like protein)	Homo sapiens (Human)	303	MSX1	genecards
P01160	reviewed	ANF_HUMAN	Natriuretic peptides A (Atrial natriuretic factor prohormone) (proANF) (Atrial natriuretic peptide prohormone) (preproANP) (proANP) (Atriopeptigen) (Cardiodilatin) (CDD) (preproCDD-ANF) [Cleaved into: Long-acting natriuretic peptide (LANP) (Long-acting natriuretic hormone) (LANH) (Pro atrial natriuretic factor 1-30) (proANF 1-30) (Pro atrial natriuretic peptide 1-30) (proANP 1-30); Vessel dilator…	Homo sapiens (Human)	151	NPPA	genecards
P35913	reviewed	PDE6B_HUMAN	Rod cGMP-specific 3',5'-cyclic phosphodiesterase subunit beta (GMP-PDE beta) (EC 3.1.4.35)	Homo sapiens (Human)	854	PDE6B	genecards
P17693	reviewed	HLAG_HUMAN	HLA class I histocompatibility antigen, alpha chain G (HLA G antigen) (MHC class I antigen G) [Cleaved into: Soluble HLA class I histocompatibility antigen, alpha chain G (sHLA-G)]	Homo sapiens (Human)	338	HLA-G	genecards
P55290	reviewed	CAD13_HUMAN	Cadherin-13 (Heart cadherin) (H-cadherin) (P105) (Truncated cadherin) (T-cad) (T-cadherin)	Homo sapiens (Human)	713	CDH13	genecards
Q8WYB5	reviewed	KAT6B_HUMAN	Histone acetyltransferase KAT6B (EC 2.3.1.48) (Histone acetyltransferase MOZ2) (MOZ, YBF2/SAS3, SAS2 and TIP60 protein 4) (MYST-4) (Monocytic leukemia zinc finger protein-related factor)	Homo sapiens (Human)	2073	KAT6B	genecards
Q9NRA2	reviewed	S17A5_HUMAN	Sialin (H(+)/nitrate cotransporter) (H(+)/sialic acid cotransporter) (AST) (Membrane glycoprotein HP59) (Solute carrier family 17 member 5) (Vesicular excitatory amino acid transporter) (VEAT)	Homo sapiens (Human)	495	SLC17A5	genecards
P01213	reviewed	PDYN_HUMAN	Proenkephalin-B (Beta-neoendorphin-dynorphin) (Preprodynorphin) [Cleaved into: Alpha-neoendorphin; Beta-neoendorphin; Big dynorphin (Big Dyn); Dynorphin A(1-17) (Dyn-A17) (Dynorphin A); Dynorphin A(1-13); Dynorphin A(1-8); Leu-enkephalin; Rimorphin (Dynorphin B) (Dyn-B) (Dynorphin B(1-13)); Leumorphin (Dynorphin B-29)]	Homo sapiens (Human)	254	PDYN	genecards
Q16611	reviewed	BAK_HUMAN	Bcl-2 homologous antagonist/killer (Apoptosis regulator BAK) (Bcl-2-like protein 7) (Bcl2-L-7)	Homo sapiens (Human)	211	BAK1	genecards
Q7L5A8	reviewed	FA2H_HUMAN	Fatty acid 2-hydroxylase (EC 1.14.18.-) (Fatty acid alpha-hydroxylase) (Fatty acid hydroxylase domain-containing protein 1)	Homo sapiens (Human)	372	FA2H	genecards
P11279	reviewed	LAMP1_HUMAN	Lysosome-associated membrane glycoprotein 1 (LAMP-1) (Lysosome-associated membrane protein 1) (CD107 antigen-like family member A) (CD antigen CD107a)	Homo sapiens (Human)	417	LAMP1	genecards
P52952	reviewed	NKX25_HUMAN	Homeobox protein Nkx-2.5 (Cardiac-specific homeobox) (Homeobox protein CSX) (Homeobox protein NK-2 homolog E)	Homo sapiens (Human)	324	NKX2-5	genecards
Q9UDY2	reviewed	ZO2_HUMAN	Tight junction protein 2 (Tight junction protein ZO-2) (Zona occludens protein 2) (Zonula occludens protein 2)	Homo sapiens (Human)	1190	TJP2	genecards
P22466	reviewed	GALA_HUMAN	Galanin peptides [Cleaved into: Galanin; Galanin message-associated peptide (GMAP)]	Homo sapiens (Human)	123	GAL	genecards
Q9Y4W6	reviewed	AFG32_HUMAN	Mitochondrial inner membrane m-AAA protease component AFG3L2 (EC 3.4.24.-) (EC 3.6.-.-) (AFG3-like protein 2) (Paraplegin-like protein)	Homo sapiens (Human)	797	AFG3L2	genecards
P12755	reviewed	SKI_HUMAN	Ski oncogene (Proto-oncogene c-Ski)	Homo sapiens (Human)	728	SKI	genecards
O60779	reviewed	S19A2_HUMAN	Thiamine transporter 1 (ThTr-1) (ThTr1) (Solute carrier family 19 member 2) (Thiamine carrier 1) (TC1)	Homo sapiens (Human)	497	SLC19A2	genecards
Q9NP58	reviewed	ABCB6_HUMAN	ATP-binding cassette sub-family B member 6 (ABC-type heme transporter ABCB6) (EC 7.6.2.5) (Mitochondrial ABC transporter 3) (Mt-ABC transporter 3) (P-glycoprotein-related protein) (Ubiquitously-expressed mammalian ABC half transporter)	Homo sapiens (Human)	842	ABCB6	genecards
P32246	reviewed	CCR1_HUMAN	C-C chemokine receptor type 1 (C-C CKR-1) (CC-CKR-1) (CCR-1) (CCR1) (HM145) (LD78 receptor) (Macrophage inflammatory protein 1-alpha receptor) (MIP-1alpha-R) (RANTES-R) (CD antigen CD191)	Homo sapiens (Human)	355	CCR1	genecards
P51677	reviewed	CCR3_HUMAN	C-C chemokine receptor type 3 (C C CKR3) (C-C CKR-3) (CC-CKR-3) (CCR-3) (CCR3) (CKR 3) (CKR3) (Eosinophil eotaxin receptor) (CD antigen CD193)	Homo sapiens (Human)	355	CCR3	genecards
Q9Y259	reviewed	CHKB_HUMAN	Choline/ethanolamine kinase (Choline kinase beta) (CK) (CKB) (EC 2.7.1.32) (Choline kinase-like protein) (Ethanolamine kinase) (EK) (EC 2.7.1.82) (Ethanolamine kinase beta) (EKB) (choline/ethanolamine kinase beta) (CKEKB)	Homo sapiens (Human)	395	CHKB	genecards
P05413	reviewed	FABPH_HUMAN	Fatty acid-binding protein, heart (Fatty acid-binding protein 3) (Heart-type fatty acid-binding protein) (H-FABP) (Mammary-derived growth inhibitor) (MDGI) (Muscle fatty acid-binding protein) (M-FABP)	Homo sapiens (Human)	133	FABP3	genecards
O00220	reviewed	TR10A_HUMAN	Tumor necrosis factor receptor superfamily member 10A (Death receptor 4) (TNF-related apoptosis-inducing ligand receptor 1) (TRAIL receptor 1) (TRAIL-R1) (CD antigen CD261)	Homo sapiens (Human)	468	TNFRSF10A	genecards
Q9NNW7	reviewed	TRXR2_HUMAN	Thioredoxin reductase 2, mitochondrial (EC 1.8.1.9) (Selenoprotein Z) (SelZ) (TR-beta) (Thioredoxin reductase TR3)	Homo sapiens (Human)	524	TXNRD2	genecards
P28221	reviewed	5HT1D_HUMAN	5-hydroxytryptamine receptor 1D (5-HT-1D) (5-HT1D) (Serotonin 1D alpha receptor) (5-HT-1D-alpha) (Serotonin receptor 1D)	Homo sapiens (Human)	377	HTR1D	genecards
Q15257	reviewed	PTPA_HUMAN	Serine/threonine-protein phosphatase 2A activator (EC 5.2.1.8) (PP2A, subunit B', PR53 isoform) (Phosphotyrosyl phosphatase activator) (PTPA) (Serine/threonine-protein phosphatase 2A regulatory subunit 4) (Serine/threonine-protein phosphatase 2A regulatory subunit B')	Homo sapiens (Human)	358	PTPA	genecards
Q9P2W7	reviewed	B3GA1_HUMAN	Galactosylgalactosylxylosylprotein 3-beta-glucuronosyltransferase 1 (EC 2.4.1.135) (Beta-1,3-glucuronyltransferase 1) (Glucuronosyltransferase P) (GlcAT-P) (UDP-GlcUA:glycoprotein beta-1,3-glucuronyltransferase) (GlcUAT-P)	Homo sapiens (Human)	334	B3GAT1	genecards
Q86VB7	reviewed	C163A_HUMAN	Scavenger receptor cysteine-rich type 1 protein M130 (Hemoglobin scavenger receptor) (CD antigen CD163) [Cleaved into: Soluble CD163 (sCD163)]	Homo sapiens (Human)	1156	CD163	genecards
P52803	reviewed	EFNA5_HUMAN	Ephrin-A5 (AL-1) (EPH-related receptor tyrosine kinase ligand 7) (LERK-7)	Homo sapiens (Human)	228	EFNA5	genecards
Q07343	reviewed	PDE4B_HUMAN	3',5'-cyclic-AMP phosphodiesterase 4B (EC 3.1.4.53) (DPDE4) (PDE32) (cAMP-specific phosphodiesterase 4B)	Homo sapiens (Human)	736	PDE4B	genecards
Q13492	reviewed	PICAL_HUMAN	Phosphatidylinositol-binding clathrin assembly protein (Clathrin assembly lymphoid myeloid leukemia protein)	Homo sapiens (Human)	652	PICALM	genecards
Q96AD5	reviewed	PLPL2_HUMAN	Patatin-like phospholipase domain-containing protein 2 (EC 3.1.1.3) (Adipose triglyceride lipase) (Calcium-independent phospholipase A2-zeta) (iPLA2-zeta) (EC 3.1.1.4) (Desnutrin) (Pigment epithelium-derived factor receptor) (PEDF-R) (TTS2.2) (Transport-secretion protein 2) (TTS2)	Homo sapiens (Human)	504	PNPLA2	genecards
Q99081	reviewed	HTF4_HUMAN	Transcription factor 12 (TCF-12) (Class B basic helix-loop-helix protein 20) (bHLHb20) (DNA-binding protein HTF4) (E-box-binding protein) (Transcription factor HTF-4)	Homo sapiens (Human)	682	TCF12	genecards
O75027	reviewed	ABCB7_HUMAN	Iron-sulfur clusters transporter ABCB7, mitochondrial (ATP-binding cassette sub-family B member 7, mitochondrial) (ATP-binding cassette transporter 7) (ABC transporter 7 protein)	Homo sapiens (Human)	752	ABCB7	genecards
O15438	reviewed	MRP3_HUMAN	ATP-binding cassette sub-family C member 3 (EC 7.6.2.-) (EC 7.6.2.2) (EC 7.6.2.3) (Canalicular multispecific organic anion transporter 2) (Multi-specific organic anion transporter D) (MOAT-D) (Multidrug resistance-associated protein 3)	Homo sapiens (Human)	1527	ABCC3	genecards
Q9H222	reviewed	ABCG5_HUMAN	ATP-binding cassette sub-family G member 5 (EC 7.6.2.-) (Sterolin-1)	Homo sapiens (Human)	651	ABCG5	genecards
Q03154	reviewed	ACY1_HUMAN	Aminoacylase-1 (ACY-1) (EC 3.5.1.14) (N-acyl-L-amino-acid amidohydrolase)	Homo sapiens (Human)	408	ACY1	genecards
P21810	reviewed	PGS1_HUMAN	Biglycan (Bone/cartilage proteoglycan I) (PG-S1)	Homo sapiens (Human)	368	BGN	genecards
Q13057	reviewed	COASY_HUMAN	Bifunctional coenzyme A synthase (CoA synthase) (NBP) (POV-2) [Includes: Phosphopantetheine adenylyltransferase (EC 2.7.7.3) (Dephospho-CoA pyrophosphorylase) (Pantetheine-phosphate adenylyltransferase) (PPAT); Dephospho-CoA kinase (DPCK) (EC 2.7.1.24) (Dephosphocoenzyme A kinase) (DPCOAK)]	Homo sapiens (Human)	564	COASY	genecards
P12111	reviewed	CO6A3_HUMAN	Collagen alpha-3(VI) chain	Homo sapiens (Human)	3177	COL6A3	genecards
Q13822	reviewed	ENPP2_HUMAN	Autotaxin (EC 3.1.4.39) (EC 3.1.4.4) (Ectonucleotide pyrophosphatase/phosphodiesterase family member 2) (E-NPP 2) (Extracellular lysophospholipase D) (LysoPLD)	Homo sapiens (Human)	863	ENPP2	genecards
O95750	reviewed	FGF19_HUMAN	Fibroblast growth factor 19 (FGF-19)	Homo sapiens (Human)	216	FGF19	genecards
P54803	reviewed	GALC_HUMAN	Galactocerebrosidase (GALCERase) (EC 3.2.1.46) (Galactocerebroside beta-galactosidase) (Galactosylceramidase) (Galactosylceramide beta-galactosidase)	Homo sapiens (Human)	685	GALC	genecards
P36382	reviewed	CXA5_HUMAN	Gap junction alpha-5 protein (Connexin-40) (Cx40)	Homo sapiens (Human)	358	GJA5	genecards
P29460	reviewed	IL12B_HUMAN	Interleukin-12 subunit beta (IL-12B) (Cytotoxic lymphocyte maturation factor 40 kDa subunit) (CLMF p40) (IL-12 subunit p40) (NK cell stimulatory factor chain 2) (NKSF2)	Homo sapiens (Human)	328	IL12B	genecards
P08700	reviewed	IL3_HUMAN	Interleukin-3 (IL-3) (Hematopoietic growth factor) (Mast cell growth factor) (MCGF) (Multipotential colony-stimulating factor) (P-cell-stimulating factor)	Homo sapiens (Human)	152	IL3	genecards
P22460	reviewed	KCNA5_HUMAN	Potassium voltage-gated channel subfamily A member 5 (HPCN1) (Voltage-gated potassium channel HK2) (Voltage-gated potassium channel subunit Kv1.5)	Homo sapiens (Human)	613	KCNA5	genecards
Q9P2J5	reviewed	SYLC_HUMAN	Leucine--tRNA ligase, cytoplasmic (EC 6.1.1.4) (Leucyl-tRNA synthetase) (LeuRS) (cLRS)	Homo sapiens (Human)	1176	LARS1	genecards
Q14766	reviewed	LTBP1_HUMAN	Latent-transforming growth factor beta-binding protein 1 (LTBP-1) (Transforming growth factor beta-1-binding protein 1) (TGF-beta1-BP-1)	Homo sapiens (Human)	1721	LTBP1	genecards
Q9H0P0	reviewed	5NT3A_HUMAN	Cytosolic 5'-nucleotidase 3A (EC 3.1.3.5) (7-methylguanosine phosphate-specific 5'-nucleotidase) (7-methylguanosine nucleotidase) (EC 3.1.3.91) (Cytosolic 5'-nucleotidase 3) (Cytosolic 5'-nucleotidase III) (cN-III) (Pyrimidine 5'-nucleotidase 1) (P5'N-1) (P5N-1) (PN-I) (Uridine 5'-monophosphate hydrolase 1) (p36)	Homo sapiens (Human)	336	NT5C3A	genecards
Q9BZ23	reviewed	PANK2_HUMAN	Pantothenate kinase 2, mitochondrial (hPanK2) (EC 2.7.1.33) (Pantothenic acid kinase 2) [Cleaved into: Pantothenate kinase 2, mitochondrial intermediate form (iPanK2); Pantothenate kinase 2, mitochondrial mature form (mPanK2)]	Homo sapiens (Human)	570	PANK2	genecards
P61457	reviewed	PHS_HUMAN	Pterin-4-alpha-carbinolamine dehydratase (PHS) (EC 4.2.1.96) (4-alpha-hydroxy-tetrahydropterin dehydratase) (Dimerization cofactor of hepatocyte nuclear factor 1-alpha) (DCoH) (Dimerization cofactor of HNF1) (Phenylalanine hydroxylase-stimulating protein) (Pterin carbinolamine dehydratase) (PCD)	Homo sapiens (Human)	104	PCBD1	genecards
P98161	reviewed	PKD1_HUMAN	Polycystin-1 (PC1) (Autosomal dominant polycystic kidney disease 1 protein)	Homo sapiens (Human)	4303	PKD1	genecards
P78330	reviewed	SERB_HUMAN	Phosphoserine phosphatase (PSP) (PSPase) (EC 3.1.3.3) (L-3-phosphoserine phosphatase) (O-phosphoserine phosphohydrolase)	Homo sapiens (Human)	225	PSPH	genecards
P52788	reviewed	SPSY_HUMAN	Spermine synthase (SPMSY) (EC 2.5.1.22) (Spermidine aminopropyltransferase)	Homo sapiens (Human)	366	SMS	genecards
Q16143	reviewed	SYUB_HUMAN	Beta-synuclein	Homo sapiens (Human)	134	SNCB	genecards
Q99593	reviewed	TBX5_HUMAN	T-box transcription factor TBX5 (T-box protein 5)	Homo sapiens (Human)	518	TBX5	genecards
Q00059	reviewed	TFAM_HUMAN	Transcription factor A, mitochondrial (mtTFA) (Mitochondrial transcription factor 1) (MtTF1) (Transcription factor 6) (TCF-6) (Transcription factor 6-like 2)	Homo sapiens (Human)	246	TFAM	genecards
Q92481	reviewed	AP2B_HUMAN	Transcription factor AP-2-beta (AP2-beta) (Activating enhancer-binding protein 2-beta)	Homo sapiens (Human)	460	TFAP2B	genecards
Q9Y2C9	reviewed	TLR6_HUMAN	Toll-like receptor 6 (CD antigen CD286)	Homo sapiens (Human)	796	TLR6	genecards
Q14258	reviewed	TRI25_HUMAN	E3 ubiquitin/ISG15 ligase TRIM25 (EC 6.3.2.n3) (Estrogen-responsive finger protein) (RING finger protein 147) (RING-type E3 ubiquitin transferase) (EC 2.3.2.27) (RING-type E3 ubiquitin transferase TRIM25) (Tripartite motif-containing protein 25) (Ubiquitin/ISG15-conjugating enzyme TRIM25) (Zinc finger protein 147)	Homo sapiens (Human)	630	TRIM25	genecards
O60481	reviewed	ZIC3_HUMAN	Zinc finger protein ZIC 3 (Zinc finger protein 203) (Zinc finger protein of the cerebellum 3)	Homo sapiens (Human)	467	ZIC3	genecards
P32238	reviewed	CCKAR_HUMAN	Cholecystokinin receptor type A (CCK-A receptor) (CCK-AR) (Cholecystokinin-1 receptor) (CCK1-R)	Homo sapiens (Human)	428	CCKAR	genecards
P11509	reviewed	CP2A6_HUMAN	Cytochrome P450 2A6 (EC 1.14.14.-) (1,4-cineole 2-exo-monooxygenase) (CYPIIA6) (Coumarin 7-hydroxylase) (Cytochrome P450 IIA3) (Cytochrome P450(I))	Homo sapiens (Human)	494	CYP2A6	genecards
P03971	reviewed	MIS_HUMAN	Muellerian-inhibiting factor (Anti-Muellerian hormone) (AMH) (Muellerian-inhibiting substance) (MIS)	Homo sapiens (Human)	560	AMH	genecards
P32121	reviewed	ARRB2_HUMAN	Beta-arrestin-2 (Arrestin beta-2) (Non-visual arrestin-3)	Homo sapiens (Human)	409	ARRB2	genecards
P01215	reviewed	GLHA_HUMAN	Glycoprotein hormones alpha chain (Anterior pituitary glycoprotein hormones common subunit alpha) (Choriogonadotropin alpha chain) (Chorionic gonadotrophin subunit alpha) (CG-alpha) (Follicle-stimulating hormone alpha chain) (FSH-alpha) (Follitropin alpha chain) (Luteinizing hormone alpha chain) (LSH-alpha) (Lutropin alpha chain) (Thyroid-stimulating hormone alpha chain) (TSH-alpha) (Thyrotropin …	Homo sapiens (Human)	116	CGA	genecards
Q9GZR5	reviewed	ELOV4_HUMAN	Very long chain fatty acid elongase 4 (EC 2.3.1.199) (3-keto acyl-CoA synthase ELOVL4) (ELOVL fatty acid elongase 4) (ELOVL FA elongase 4) (Elongation of very long chain fatty acids protein 4) (Very long chain 3-ketoacyl-CoA synthase 4) (Very long chain 3-oxoacyl-CoA synthase 4)	Homo sapiens (Human)	314	ELOVL4	genecards
Q9NZU0	reviewed	FLRT3_HUMAN	Leucine-rich repeat transmembrane protein FLRT3 (Fibronectin-like domain-containing leucine-rich transmembrane protein 3)	Homo sapiens (Human)	649	FLRT3	genecards
Q14469	reviewed	HES1_HUMAN	Transcription factor HES-1 (Class B basic helix-loop-helix protein 39) (bHLHb39) (Hairy and enhancer of split 1) (Hairy homolog) (Hairy-like protein) (hHL)	Homo sapiens (Human)	280	HES1	genecards
Q00005	reviewed	2ABB_HUMAN	Serine/threonine-protein phosphatase 2A 55 kDa regulatory subunit B beta isoform (PP2A subunit B isoform B55-beta) (PP2A subunit B isoform PR55-beta) (PP2A subunit B isoform R2-beta) (PP2A subunit B isoform beta)	Homo sapiens (Human)	443	PPP2R2B	genecards
Q00577	reviewed	PURA_HUMAN	Transcriptional activator protein Pur-alpha (Purine-rich single-stranded DNA-binding protein alpha)	Homo sapiens (Human)	322	PURA	genecards
P04271	reviewed	S100B_HUMAN	Protein S100-B (S-100 protein beta chain) (S-100 protein subunit beta) (S100 calcium-binding protein B)	Homo sapiens (Human)	92	S100B	genecards
Q92581	reviewed	SL9A6_HUMAN	Sodium/hydrogen exchanger 6 (Na(+)/H(+) exchanger 6) (NHE-6) (Solute carrier family 9 member 6)	Homo sapiens (Human)	701	SLC9A6	genecards
Q11203	reviewed	SIAT6_HUMAN	CMP-N-acetylneuraminate-beta-1,4-galactoside alpha-2,3-sialyltransferase (EC 2.4.3.6) (Beta-galactoside alpha-2,3-sialyltransferase 3) (Alpha 2,3-ST 3) (Gal beta-1,3(4) GlcNAc alpha-2,3 sialyltransferase) (N-acetyllactosaminide alpha-2,3-sialyltransferase) (ST3Gal III) (ST3GalIII) (ST3N) (Sialyltransferase 6)	Homo sapiens (Human)	375	ST3GAL3	genecards
P17600	reviewed	SYN1_HUMAN	Synapsin-1 (Brain protein 4.1) (Synapsin I)	Homo sapiens (Human)	705	SYN1	genecards
P01266	reviewed	THYG_HUMAN	Thyroglobulin (Tg)	Homo sapiens (Human)	2768	TG	genecards
P20020	reviewed	AT2B1_HUMAN	Plasma membrane calcium-transporting ATPase 1 (EC 7.2.2.10) (Plasma membrane calcium ATPase isoform 1) (PMCA1) (Plasma membrane calcium pump isoform 1)	Homo sapiens (Human)	1220	ATP2B1	genecards
Q13867	reviewed	BLMH_HUMAN	Bleomycin hydrolase (BH) (BLM hydrolase) (BMH) (EC 3.4.22.40)	Homo sapiens (Human)	455	BLMH	genecards
Q9NSE2	reviewed	CISH_HUMAN	Cytokine-inducible SH2-containing protein (CIS) (CIS-1) (Protein G18) (Suppressor of cytokine signaling) (SOCS)	Homo sapiens (Human)	258	CISH	genecards
P12277	reviewed	KCRB_HUMAN	Creatine kinase B-type (EC 2.7.3.2) (Brain creatine kinase) (B-CK) (Creatine kinase B chain) (Creatine phosphokinase B-type) (CPK-B)	Homo sapiens (Human)	381	CKB	genecards
P09603	reviewed	CSF1_HUMAN	Macrophage colony-stimulating factor 1 (CSF-1) (M-CSF) (MCSF) (Lanimostim) (Proteoglycan macrophage colony-stimulating factor) (PG-M-CSF) [Cleaved into: Processed macrophage colony-stimulating factor 1; Macrophage colony-stimulating factor 1 43 kDa subunit]	Homo sapiens (Human)	554	CSF1	genecards
Q14185	reviewed	DOCK1_HUMAN	Dedicator of cytokinesis protein 1 (180 kDa protein downstream of CRK) (DOCK180)	Homo sapiens (Human)	1865	DOCK1	genecards
Q16134	reviewed	ETFD_HUMAN	Electron transfer flavoprotein-ubiquinone oxidoreductase, mitochondrial (ETF-QO) (ETF-ubiquinone oxidoreductase) (EC 1.5.5.1) (Electron-transferring-flavoprotein dehydrogenase) (ETF dehydrogenase)	Homo sapiens (Human)	617	ETFDH	genecards
Q04760	reviewed	LGUL_HUMAN	Lactoylglutathione lyase (EC 4.4.1.5) (Aldoketomutase) (Glyoxalase I) (Glx I) (Ketone-aldehyde mutase) (Methylglyoxalase) (S-D-lactoylglutathione methylglyoxal lyase)	Homo sapiens (Human)	184	GLO1	genecards
P78417	reviewed	GSTO1_HUMAN	Glutathione S-transferase omega-1 (GSTO-1) (EC 2.5.1.18) (Glutathione S-transferase omega 1-1) (GSTO 1-1) (Glutathione-dependent dehydroascorbate reductase) (EC 1.8.5.1) (Monomethylarsonic acid reductase) (MMA(V) reductase) (EC 1.20.4.2) (S-(Phenacyl)glutathione reductase) (SPG-R)	Homo sapiens (Human)	241	GSTO1	genecards
Q14520	reviewed	HABP2_HUMAN	Factor VII-activating protease (FSAP) (EC 3.4.21.-) (FVII activator) (Hepatocyte growth factor activator-like protein) (Hyaluronan-binding protein 2) (Plasma hyaluronan-binding protein) (PHBP) (Plasma hyaluronan-binding serine protease) (PHBSP) [Cleaved into: Factor VII-activating protease 50 kDa N-terminal heavy chain; Factor VII-activating protease 50 kDa N-terminal heavy chain alternate form; …	Homo sapiens (Human)	560	HABP2	genecards
P50135	reviewed	HNMT_HUMAN	Histamine N-methyltransferase (HMT) (EC 2.1.1.8)	Homo sapiens (Human)	292	HNMT	genecards
Q15306	reviewed	IRF4_HUMAN	Interferon regulatory factor 4 (IRF-4) (Lymphocyte-specific interferon regulatory factor) (LSIRF) (Multiple myeloma oncogene 1) (NF-EM5)	Homo sapiens (Human)	451	IRF4	genecards
Q12840	reviewed	KIF5A_HUMAN	Kinesin heavy chain isoform 5A (EC 5.6.1.3) (Kinesin heavy chain neuron-specific 1) (Neuronal kinesin heavy chain) (NKHC)	Homo sapiens (Human)	1032	KIF5A	genecards
Q92692	reviewed	NECT2_HUMAN	Nectin-2 (Herpes virus entry mediator B) (Herpesvirus entry mediator B) (HveB) (Nectin cell adhesion molecule 2) (Poliovirus receptor-related protein 2) (CD antigen CD112)	Homo sapiens (Human)	538	NECTIN2	genecards
Q96D31	reviewed	ORAI1_HUMAN	Calcium release-activated calcium channel protein 1 (Protein orai-1) (Transmembrane protein 142A)	Homo sapiens (Human)	301	ORAI1	genecards
Q08999	reviewed	RBL2_HUMAN	Retinoblastoma-like protein 2 (130 kDa retinoblastoma-associated protein) (p130) (Retinoblastoma-related protein 2) (RBR-2) (pRb2)	Homo sapiens (Human)	1139	RBL2	genecards
P17542	reviewed	TAL1_HUMAN	T-cell acute lymphocytic leukemia protein 1 (TAL-1) (Class A basic helix-loop-helix protein 17) (bHLHa17) (Stem cell protein) (T-cell leukemia/lymphoma protein 5)	Homo sapiens (Human)	331	TAL1	genecards
Q86UE8	reviewed	TLK2_HUMAN	Serine/threonine-protein kinase tousled-like 2 (EC 2.7.11.1) (HsHPK) (PKU-alpha) (Tousled-like kinase 2)	Homo sapiens (Human)	772	TLK2	genecards
P68363	reviewed	TBA1B_HUMAN	Tubulin alpha-1B chain (EC 3.6.5.-) (Alpha-tubulin ubiquitous) (Tubulin K-alpha-1) (Tubulin alpha-ubiquitous chain) [Cleaved into: Detyrosinated tubulin alpha-1B chain]	Homo sapiens (Human)	451	TUBA1B	genecards
O60656	reviewed	UD19_HUMAN	UDP-glucuronosyltransferase 1A9 (UGT1A9) (EC 2.4.1.17) (UDP-glucuronosyltransferase 1-9) (UDPGT 1-9) (UGT1*9) (UGT1-09) (UGT1.9) (UDP-glucuronosyltransferase 1-I) (UGT-1I) (UGT1I) (lugP4)	Homo sapiens (Human)	530	UGT1A9	genecards
P33261	reviewed	CP2CJ_HUMAN	Cytochrome P450 2C19 (EC 1.14.14.1) ((R)-limonene 6-monooxygenase) (EC 1.14.14.53) ((S)-limonene 6-monooxygenase) (EC 1.14.14.51) ((S)-limonene 7-monooxygenase) (EC 1.14.14.52) (CYPIIC17) (CYPIIC19) (Cytochrome P450-11A) (Cytochrome P450-254C) (Fenbendazole monooxygenase (4'-hydroxylating)) (EC 1.14.14.75) (Mephenytoin 4-hydroxylase)	Homo sapiens (Human)	490	CYP2C19	genecards
P35318	reviewed	ADML_HUMAN	Pro-adrenomedullin [Cleaved into: Adrenomedullin (AM); Proadrenomedullin N-20 terminal peptide (ProAM N-terminal 20 peptide) (PAMP) (ProAM-N20)]	Homo sapiens (Human)	185	ADM	genecards
Q9BT22	reviewed	ALG1_HUMAN	Chitobiosyldiphosphodolichol beta-mannosyltransferase (EC 2.4.1.142) (Asparagine-linked glycosylation protein 1 homolog) (Beta-1,4-mannosyltransferase) (GDP-Man:GlcNAc2-PP-dolichol mannosyltransferase) (GDP-mannose-dolichol diphosphochitobiose mannosyltransferase) (Mannosyltransferase-1) (MT-1) (hMat-1)	Homo sapiens (Human)	464	ALG1	genecards
P05198	reviewed	IF2A_HUMAN	Eukaryotic translation initiation factor 2 subunit 1 (Eukaryotic translation initiation factor 2 subunit alpha) (eIF-2-alpha) (eIF-2A) (eIF-2alpha) (eIF2-alpha)	Homo sapiens (Human)	315	EIF2S1	genecards
P42858	reviewed	HD_HUMAN	Huntingtin (Huntington disease protein) (HD protein) [Cleaved into: Huntingtin, myristoylated N-terminal fragment]	Homo sapiens (Human)	3142	HTT	genecards
O15516	reviewed	CLOCK_HUMAN	Circadian locomoter output cycles protein kaput (hCLOCK) (EC 2.3.1.48) (Class E basic helix-loop-helix protein 8) (bHLHe8)	Homo sapiens (Human)	846	CLOCK	genecards
Q06787	reviewed	FMR1_HUMAN	Fragile X messenger ribonucleoprotein 1 (Fragile X messenger ribonucleoprotein) (FMRP) (Protein FMR-1)	Homo sapiens (Human)	632	FMR1	genecards
O15055	reviewed	PER2_HUMAN	Period circadian protein homolog 2 (hPER2) (Circadian clock protein PERIOD 2)	Homo sapiens (Human)	1255	PER2	genecards
P49286	reviewed	MTR1B_HUMAN	Melatonin receptor type 1B (Mel-1B-R) (Mel1b receptor)	Homo sapiens (Human)	362	MTNR1B	genecards
O43614	reviewed	OX2R_HUMAN	Orexin receptor type 2 (Ox-2-R) (Ox2-R) (Ox2R) (Hypocretin receptor type 2)	Homo sapiens (Human)	444	HCRTR2	genecards
Q12756	reviewed	KIF1A_HUMAN	Kinesin-like protein KIF1A (EC 5.6.1.3) (Axonal transporter of synaptic vesicles) (Microtubule-based motor KIF1A) (Unc-104- and KIF1A-related protein) (hUnc-104)	Homo sapiens (Human)	1690	KIF1A	genecards
Q01826	reviewed	SATB1_HUMAN	DNA-binding protein SATB1 (Special AT-rich sequence-binding protein 1)	Homo sapiens (Human)	763	SATB1	genecards
Q9BTU6	reviewed	P4K2A_HUMAN	Phosphatidylinositol 4-kinase type 2-alpha (EC 2.7.1.67) (Phosphatidylinositol 4-kinase type II-alpha)	Homo sapiens (Human)	479	PI4K2A	genecards
O14775	reviewed	GNB5_HUMAN	Guanine nucleotide-binding protein subunit beta-5 (Gbeta5) (Transducin beta chain 5)	Homo sapiens (Human)	395	GNB5	genecards
P01236	reviewed	PRL_HUMAN	Prolactin (PRL)	Homo sapiens (Human)	227	PRL	genecards
P27338	reviewed	AOFB_HUMAN	Amine oxidase [flavin-containing] B (EC 1.4.3.21) (EC 1.4.3.4) (Monoamine oxidase type B) (MAO-B)	Homo sapiens (Human)	520	MAOB	genecards
P02778	reviewed	CXL10_HUMAN	C-X-C motif chemokine 10 (10 kDa interferon gamma-induced protein) (Gamma-IP10) (IP-10) (Small-inducible cytokine B10) [Cleaved into: CXCL10(1-73)]	Homo sapiens (Human)	98	CXCL10	genecards
O15409	reviewed	FOXP2_HUMAN	Forkhead box protein P2 (CAG repeat protein 44) (Trinucleotide repeat-containing gene 10 protein)	Homo sapiens (Human)	715	FOXP2	genecards
P04440	reviewed	DPB1_HUMAN	HLA class II histocompatibility antigen, DP beta 1 chain (HLA class II histocompatibility antigen, DP(W4) beta chain) (MHC class II antigen DPB1)	Homo sapiens (Human)	258	HLA-DPB1	genecards
P54259	reviewed	ATN1_HUMAN	Atrophin-1 (Dentatorubral-pallidoluysian atrophy protein)	Homo sapiens (Human)	1190	ATN1	genecards
P16581	reviewed	LYAM2_HUMAN	E-selectin (CD62 antigen-like family member E) (Endothelial leukocyte adhesion molecule 1) (ELAM-1) (Leukocyte-endothelial cell adhesion molecule 2) (LECAM2) (CD antigen CD62E)	Homo sapiens (Human)	610	SELE	genecards
P01034	reviewed	CYTC_HUMAN	Cystatin-C (Cystatin-3) (Gamma-trace) (Neuroendocrine basic polypeptide) (Post-gamma-globulin)	Homo sapiens (Human)	146	CST3	genecards
Q9NQ11	reviewed	AT132_HUMAN	Polyamine-transporting ATPase 13A2 (EC 7.6.2.-)	Homo sapiens (Human)	1180	ATP13A2	genecards
Q02388	reviewed	CO7A1_HUMAN	Collagen alpha-1(VII) chain (Long-chain collagen) (LC collagen)	Homo sapiens (Human)	2944	COL7A1	genecards
P46952	reviewed	3HAO_HUMAN	3-hydroxyanthranilate 3,4-dioxygenase (EC 1.13.11.6) (3-hydroxyanthranilate oxygenase) (3-HAO) (h3HAO) (3-hydroxyanthranilic acid dioxygenase) (HAD)	Homo sapiens (Human)	286	HAAO	genecards
P20783	reviewed	NTF3_HUMAN	Neurotrophin-3 (NT-3) (HDNF) (Nerve growth factor 2) (NGF-2) (Neurotrophic factor)	Homo sapiens (Human)	257	NTF3	genecards
P04424	reviewed	ARLY_HUMAN	Argininosuccinate lyase (ASAL) (EC 4.3.2.1) (Arginosuccinase)	Homo sapiens (Human)	464	ASL	genecards
O95967	reviewed	FBLN4_HUMAN	EGF-containing fibulin-like extracellular matrix protein 2 (Fibulin-4) (FIBL-4) (Protein UPH1)	Homo sapiens (Human)	443	EFEMP2	genecards
O95363	reviewed	SYFM_HUMAN	Phenylalanine--tRNA ligase, mitochondrial (EC 6.1.1.20) (Phenylalanyl-tRNA synthetase) (PheRS)	Homo sapiens (Human)	451	FARS2	genecards
P35250	reviewed	RFC2_HUMAN	Replication factor C subunit 2 (Activator 1 40 kDa subunit) (A1 40 kDa subunit) (Activator 1 subunit 2) (Replication factor C 40 kDa subunit) (RF-C 40 kDa subunit) (RFC40)	Homo sapiens (Human)	354	RFC2	genecards
P10145	reviewed	IL8_HUMAN	Interleukin-8 (IL-8) (C-X-C motif chemokine 8) (Chemokine (C-X-C motif) ligand 8) (Emoctakin) (Granulocyte chemotactic protein 1) (GCP-1) (Monocyte-derived neutrophil chemotactic factor) (MDNCF) (Monocyte-derived neutrophil-activating peptide) (MONAP) (Neutrophil-activating protein 1) (NAP-1) (Protein 3-10C) (T-cell chemotactic factor) [Cleaved into: MDNCF-a (GCP/IL-8 protein IV) (IL8/NAP1 form I…	Homo sapiens (Human)	99	CXCL8	genecards
O75385	reviewed	ULK1_HUMAN	Serine/threonine-protein kinase ULK1 (EC 2.7.11.1) (Autophagy-related protein 1 homolog) (ATG1) (hATG1) (Unc-51-like kinase 1)	Homo sapiens (Human)	1050	ULK1	genecards
P05997	reviewed	CO5A2_HUMAN	Collagen alpha-2(V) chain	Homo sapiens (Human)	1499	COL5A2	genecards
P01011	reviewed	AACT_HUMAN	Alpha-1-antichymotrypsin (ACT) (Cell growth-inhibiting gene 24/25 protein) (Serpin A3) [Cleaved into: Alpha-1-antichymotrypsin His-Pro-less]	Homo sapiens (Human)	423	SERPINA3	genecards
P22105	reviewed	TENX_HUMAN	Tenascin-X (TN-X) (Hexabrachion-like protein)	Homo sapiens (Human)	4244	TNXB	genecards
P41231	reviewed	P2RY2_HUMAN	P2Y purinoceptor 2 (P2Y2) (ATP receptor) (P2U purinoceptor 1) (P2U1) (P2U receptor 1) (Purinergic receptor)	Homo sapiens (Human)	377	P2RY2	genecards
P50336	reviewed	PPOX_HUMAN	Protoporphyrinogen oxidase (PPO) (EC 1.3.3.4)	Homo sapiens (Human)	477	PPOX	genecards
Q08334	reviewed	I10R2_HUMAN	Interleukin-10 receptor subunit beta (IL-10 receptor subunit beta) (IL-10R subunit beta) (IL-10RB) (Cytokine receptor class-II member 4) (Cytokine receptor family 2 member 4) (CRF2-4) (Interleukin-10 receptor subunit 2) (IL-10R subunit 2) (IL-10R2) (CD antigen CDw210b)	Homo sapiens (Human)	325	IL10RB	genecards
P34998	reviewed	CRFR1_HUMAN	Corticotropin-releasing factor receptor 1 (CRF-R-1) (CRF-R1) (CRFR-1) (Corticotropin-releasing hormone receptor 1) (CRH-R-1) (CRH-R1)	Homo sapiens (Human)	415	CRHR1	genecards
Q92794	reviewed	KAT6A_HUMAN	Histone acetyltransferase KAT6A (EC 2.3.1.48) (MOZ, YBF2/SAS3, SAS2 and TIP60 protein 3) (MYST-3) (Monocytic leukemia zinc finger protein) (Runt-related transcription factor-binding protein 2) (Zinc finger protein 220)	Homo sapiens (Human)	2004	KAT6A	genecards
P54253	reviewed	ATX1_HUMAN	Ataxin-1 (Spinocerebellar ataxia type 1 protein)	Homo sapiens (Human)	815	ATXN1	genecards
Q9UQN3	reviewed	CHM2B_HUMAN	Charged multivesicular body protein 2b (CHMP2.5) (Chromatin-modifying protein 2b) (CHMP2b) (Vacuolar protein sorting-associated protein 2-2) (Vps2-2) (hVps2-2)	Homo sapiens (Human)	213	CHMP2B	genecards
P30622	reviewed	CLIP1_HUMAN	CAP-Gly domain-containing linker protein 1 (Cytoplasmic linker protein 1) (Cytoplasmic linker protein 170 alpha-2) (CLIP-170) (Reed-Sternberg intermediate filament-associated protein) (Restin)	Homo sapiens (Human)	1438	CLIP1	genecards
Q05329	reviewed	DCE2_HUMAN	Glutamate decarboxylase 2 (EC 4.1.1.15) (65 kDa glutamic acid decarboxylase) (GAD-65) (Glutamate decarboxylase 65 kDa isoform)	Homo sapiens (Human)	585	GAD2	genecards
P18065	reviewed	IBP2_HUMAN	Insulin-like growth factor-binding protein 2 (IBP-2) (IGF-binding protein 2) (IGFBP-2)	Homo sapiens (Human)	325	IGFBP2	genecards
O75376	reviewed	NCOR1_HUMAN	Nuclear receptor corepressor 1 (N-CoR) (N-CoR1)	Homo sapiens (Human)	2440	NCOR1	genecards
Q9UEW8	reviewed	STK39_HUMAN	STE20/SPS1-related proline-alanine-rich protein kinase (Ste-20-related kinase) (EC 2.7.11.1) (DCHT) (Serine/threonine-protein kinase 39)	Homo sapiens (Human)	545	STK39	genecards
P28222	reviewed	5HT1B_HUMAN	5-hydroxytryptamine receptor 1B (5-HT-1B) (5-HT1B) (S12) (Serotonin 1D beta receptor) (5-HT-1D-beta) (Serotonin receptor 1B)	Homo sapiens (Human)	390	HTR1B	genecards
P53004	reviewed	BIEA_HUMAN	Biliverdin reductase A (BVR A) (EC 1.3.1.24) (Biliverdin-IX alpha-reductase)	Homo sapiens (Human)	296	BLVRA	genecards
Q9P2D1	reviewed	CHD7_HUMAN	Chromodomain-helicase-DNA-binding protein 7 (CHD-7) (EC 3.6.4.-) (ATP-dependent helicase CHD7)	Homo sapiens (Human)	2997	CHD7	genecards
P07203	reviewed	GPX1_HUMAN	Glutathione peroxidase 1 (GPx-1) (GSHPx-1) (EC 1.11.1.9) (Cellular glutathione peroxidase) (Phospholipid-hydroperoxide glutathione peroxidase GPX1) (EC 1.11.1.12)	Homo sapiens (Human)	203	GPX1	genecards
Q96L73	reviewed	NSD1_HUMAN	Histone-lysine N-methyltransferase, H3 lysine-36 specific (EC 2.1.1.357) (Androgen receptor coactivator 267 kDa protein) (Androgen receptor-associated protein of 267 kDa) (H3-K36-HMTase) (Lysine N-methyltransferase 3B) (Nuclear receptor-binding SET domain-containing protein 1) (NR-binding SET domain-containing protein)	Homo sapiens (Human)	2696	NSD1	genecards
Q96CV9	reviewed	OPTN_HUMAN	Optineurin (E3-14.7K-interacting protein) (FIP-2) (Huntingtin yeast partner L) (Huntingtin-interacting protein 7) (HIP-7) (Huntingtin-interacting protein L) (NEMO-related protein) (Optic neuropathy-inducing protein) (Transcription factor IIIA-interacting protein) (TFIIIA-IntP)	Homo sapiens (Human)	577	OPTN	genecards
Q9NPD5	reviewed	SO1B3_HUMAN	Solute carrier organic anion transporter family member 1B3 (Liver-specific organic anion transporter 2) (LST-2) (OATP1B3) (Organic anion transporter 8) (Organic anion-transporting polypeptide 8) (OATP-8) (Solute carrier family 21 member 8)	Homo sapiens (Human)	702	SLCO1B3	genecards
P17947	reviewed	SPI1_HUMAN	Transcription factor PU.1 (31 kDa-transforming protein)	Homo sapiens (Human)	270	SPI1	genecards
P10451	reviewed	OSTP_HUMAN	Osteopontin (Bone sialoprotein 1) (Nephropontin) (Secreted phosphoprotein 1) (SPP-1) (Urinary stone protein) (Uropontin)	Homo sapiens (Human)	314	SPP1	genecards
Q9Y6E0	reviewed	STK24_HUMAN	Serine/threonine-protein kinase 24 (EC 2.7.11.1) (Mammalian STE20-like protein kinase 3) (MST-3) (STE20-like kinase MST3) [Cleaved into: Serine/threonine-protein kinase 24 36 kDa subunit (Mammalian STE20-like protein kinase 3 N-terminal) (MST3/N); Serine/threonine-protein kinase 24 12 kDa subunit (Mammalian STE20-like protein kinase 3 C-terminal) (MST3/C)]	Homo sapiens (Human)	443	STK24	genecards
P10645	reviewed	CMGA_HUMAN	Chromogranin-A (CgA) (Pituitary secretory protein I) (SP-I) [Cleaved into: Vasostatin-1 (Vasostatin I); Vasostatin-2 (Vasostatin II); EA-92; ES-43; Pancreastatin; SS-18; WA-8; WE-14; LF-19; Catestatin (SL21); AL-11; GV-19; GR-44; ER-37; GE-25; Serpinin-RRG; Serpinin; p-Glu serpinin precursor]	Homo sapiens (Human)	457	CHGA	genecards
P18825	reviewed	ADA2C_HUMAN	Alpha-2C adrenergic receptor (Alpha-2 adrenergic receptor subtype C4) (Alpha-2C adrenoreceptor) (Alpha-2C adrenoceptor) (Alpha-2CAR)	Homo sapiens (Human)	462	ADRA2C	genecards
P78509	reviewed	RELN_HUMAN	Reelin (EC 3.4.21.-)	Homo sapiens (Human)	3460	RELN	genecards
P49418	reviewed	AMPH_HUMAN	Amphiphysin	Homo sapiens (Human)	695	AMPH	genecards
P01282	reviewed	VIP_HUMAN	VIP peptides [Cleaved into: Intestinal peptide PHV-42 (Peptide histidine valine 42) (PHV-42); Intestinal peptide PHM-27 (Peptide histidine methioninamide 27) (PHM-27); Vasoactive intestinal peptide (VIP) (Vasoactive intestinal polypeptide)]	Homo sapiens (Human)	170	VIP	genecards
P01258	reviewed	CALC_HUMAN	Calcitonin [Cleaved into: Calcitonin (CT); Katacalcin (Calcitonin carboxyl-terminal peptide) (CCP) (PDN-21)]	Homo sapiens (Human)	141	CALCA	genecards
P06881	reviewed	CALCA_HUMAN	Calcitonin gene-related peptide 1 (CGRP1) (Alpha-type CGRP) (Calcitonin gene-related peptide I) (CGRP-I)	Homo sapiens (Human)	128	CALCA	genecards
P35575	reviewed	G6PC1_HUMAN	Glucose-6-phosphatase catalytic subunit 1 (EC 3.1.3.9) (Glucose-6-phosphatase) (G-6-Pase) (G6Pase) (Glucose-6-phosphatase alpha) (G6Pase-alpha)	Homo sapiens (Human)	357	G6PC1	genecards
Q9Y619	reviewed	ORNT1_HUMAN	Mitochondrial ornithine transporter 1 (Solute carrier family 25 member 15)	Homo sapiens (Human)	301	SLC25A15	genecards
P50052	reviewed	AGTR2_HUMAN	Type-2 angiotensin II receptor (Angiotensin II type-2 receptor) (AT2 receptor)	Homo sapiens (Human)	363	AGTR2	genecards
Q14767	reviewed	LTBP2_HUMAN	Latent-transforming growth factor beta-binding protein 2 (LTBP-2)	Homo sapiens (Human)	1821	LTBP2	genecards
P40225	reviewed	TPO_HUMAN	Thrombopoietin (C-mpl ligand) (ML) (Megakaryocyte colony-stimulating factor) (Megakaryocyte growth and development factor) (MGDF) (Myeloproliferative leukemia virus oncogene ligand)	Homo sapiens (Human)	353	THPO	genecards
P54802	reviewed	ANAG_HUMAN	Alpha-N-acetylglucosaminidase (EC 3.2.1.50) (N-acetyl-alpha-glucosaminidase) (NAG) [Cleaved into: Alpha-N-acetylglucosaminidase 82 kDa form; Alpha-N-acetylglucosaminidase 77 kDa form]	Homo sapiens (Human)	743	NAGLU	genecards
Q92523	reviewed	CPT1B_HUMAN	Carnitine O-palmitoyltransferase 1, muscle isoform (CPT1-M) (EC 2.3.1.21) (Carnitine O-palmitoyltransferase I, muscle isoform) (CPT I) (CPTI-M) (Carnitine palmitoyltransferase 1B) (Carnitine palmitoyltransferase I-like protein)	Homo sapiens (Human)	772	CPT1B	genecards
Q9Y6A1	reviewed	POMT1_HUMAN	Protein O-mannosyl-transferase 1 (EC 2.4.1.109) (Dolichyl-phosphate-mannose--protein mannosyltransferase 1)	Homo sapiens (Human)	747	POMT1	genecards
P35462	reviewed	DRD3_HUMAN	D(3) dopamine receptor (Dopamine D3 receptor)	Homo sapiens (Human)	400	DRD3	genecards
P14550	reviewed	AK1A1_HUMAN	Aldo-keto reductase family 1 member A1 (EC 1.1.1.2) (EC 1.1.1.372) (EC 1.1.1.54) (Alcohol dehydrogenase [NADP(+)]) (Aldehyde reductase) (Glucuronate reductase) (EC 1.1.1.19) (Glucuronolactone reductase) (EC 1.1.1.20) (S-nitroso-CoA reductase) (ScorR) (EC 1.6.-.-)	Homo sapiens (Human)	325	AKR1A1	genecards
P40925	reviewed	MDHC_HUMAN	Malate dehydrogenase, cytoplasmic (EC 1.1.1.37) (Aromatic alpha-keto acid reductase) (KAR) (EC 1.1.1.96) (Cytosolic malate dehydrogenase)	Homo sapiens (Human)	334	MDH1	genecards
Q9H078	reviewed	CLPB_HUMAN	Mitochondrial disaggregase (EC 3.6.1.-) (Suppressor of potassium transport defect 3) [Cleaved into: Mitochondrial disaggregase, cleaved form]	Homo sapiens (Human)	707	CLPB	genecards
P11488	reviewed	GNAT1_HUMAN	Guanine nucleotide-binding protein G(t) subunit alpha-1 (Transducin alpha-1 chain)	Homo sapiens (Human)	350	GNAT1	genecards
Q92953	reviewed	KCNB2_HUMAN	Potassium voltage-gated channel subfamily B member 2 (Voltage-gated potassium channel subunit Kv2.2)	Homo sapiens (Human)	911	KCNB2	genecards
O00139	reviewed	KIF2A_HUMAN	Kinesin-like protein KIF2A (Kinesin-2) (hK2)	Homo sapiens (Human)	706	KIF2A	genecards
Q13163	reviewed	MP2K5_HUMAN	Dual specificity mitogen-activated protein kinase kinase 5 (MAP kinase kinase 5) (MAPKK 5) (EC 2.7.12.2) (MAPK/ERK kinase 5) (MEK 5)	Homo sapiens (Human)	448	MAP2K5	genecards
O00712	reviewed	NFIB_HUMAN	Nuclear factor 1 B-type (NF1-B) (Nuclear factor 1/B) (CCAAT-box-binding transcription factor) (CTF) (Nuclear factor I/B) (NF-I/B) (NFI-B) (TGGCA-binding protein)	Homo sapiens (Human)	420	NFIB	genecards
Q99623	reviewed	PHB2_HUMAN	Prohibitin-2 (B-cell receptor-associated protein BAP37) (D-prohibitin) (Repressor of estrogen receptor activity)	Homo sapiens (Human)	299	PHB2	genecards
P17980	reviewed	PRS6A_HUMAN	26S proteasome regulatory subunit 6A (26S proteasome AAA-ATPase subunit RPT5) (Proteasome 26S subunit ATPase 3) (Proteasome subunit P50) (Tat-binding protein 1) (TBP-1)	Homo sapiens (Human)	439	PSMC3	genecards
Q9NSC2	reviewed	SALL1_HUMAN	Sal-like protein 1 (Spalt-like transcription factor 1) (Zinc finger protein 794) (Zinc finger protein SALL1) (Zinc finger protein Spalt-1) (HSal1) (Sal-1)	Homo sapiens (Human)	1324	SALL1	genecards
Q4U2R8	reviewed	S22A6_HUMAN	Solute carrier family 22 member 6 (Organic anion transporter 1) (hOAT1) (PAH transporter) (hPAHT) (Renal organic anion transporter 1) (hROAT1)	Homo sapiens (Human)	563	SLC22A6	genecards
Q9C0K1	reviewed	S39A8_HUMAN	Metal cation symporter ZIP8 (BCG-induced integral membrane protein in monocyte clone 103 protein) (LIV-1 subfamily of ZIP zinc transporter 6) (LZT-Hs6) (Solute carrier family 39 member 8) (Zrt- and Irt-like protein 8) (ZIP-8)	Homo sapiens (Human)	460	SLC39A8	genecards
Q8TAQ2	reviewed	SMRC2_HUMAN	SWI/SNF complex subunit SMARCC2 (BRG1-associated factor 170) (BAF170) (SWI/SNF complex 170 kDa subunit) (SWI/SNF-related matrix-associated actin-dependent regulator of chromatin subfamily C member 2)	Homo sapiens (Human)	1214	SMARCC2	genecards
Q9UHF7	reviewed	TRPS1_HUMAN	Zinc finger transcription factor Trps1 (Tricho-rhino-phalangeal syndrome type I protein) (Zinc finger protein GC79)	Homo sapiens (Human)	1281	TRPS1	genecards
P22004	reviewed	BMP6_HUMAN	Bone morphogenetic protein 6 (BMP-6) (VG-1-related protein) (VG-1-R) (VGR-1)	Homo sapiens (Human)	513	BMP6	genecards
P35070	reviewed	BTC_HUMAN	Probetacellulin [Cleaved into: Betacellulin (BTC)]	Homo sapiens (Human)	178	BTC	genecards
P35218	reviewed	CAH5A_HUMAN	Carbonic anhydrase 5A, mitochondrial (EC 4.2.1.1) (Carbonate dehydratase VA) (Carbonic anhydrase VA) (CA-VA)	Homo sapiens (Human)	305	CA5A	genecards
P13501	reviewed	CCL5_HUMAN	C-C motif chemokine 5 (EoCP) (Eosinophil chemotactic cytokine) (SIS-delta) (Small-inducible cytokine A5) (T cell-specific protein P228) (TCP228) (T-cell-specific protein RANTES) [Cleaved into: RANTES(3-68); RANTES(4-68)]	Homo sapiens (Human)	91	CCL5	genecards
Q9Y281	reviewed	COF2_HUMAN	Cofilin-2 (Cofilin, muscle isoform)	Homo sapiens (Human)	166	CFL2	genecards
P51795	reviewed	CLCN5_HUMAN	H(+)/Cl(-) exchange transporter 5 (Chloride channel protein 5) (ClC-5) (Chloride transporter ClC-5)	Homo sapiens (Human)	816	CLCN5	genecards
P29400	reviewed	CO4A5_HUMAN	Collagen alpha-5(IV) chain	Homo sapiens (Human)	1685	COL4A5	genecards
Q12805	reviewed	FBLN3_HUMAN	EGF-containing fibulin-like extracellular matrix protein 1 (Extracellular protein S1-5) (Fibrillin-like protein) (Fibulin-3) (FIBL-3)	Homo sapiens (Human)	493	EFEMP1	genecards
P10768	reviewed	ESTD_HUMAN	S-formylglutathione hydrolase (FGH) (EC 3.1.2.12) (Esterase D) (Methylumbelliferyl-acetate deacetylase) (EC 3.1.1.56)	Homo sapiens (Human)	282	ESD	genecards
Q99502	reviewed	EYA1_HUMAN	Protein phosphatase EYA1 (EC 3.1.3.16) (EC 3.1.3.48) (Eyes absent homolog 1)	Homo sapiens (Human)	592	EYA1	genecards
P23142	reviewed	FBLN1_HUMAN	Fibulin-1 (FIBL-1)	Homo sapiens (Human)	703	FBLN1	genecards
Q14318	reviewed	FKBP8_HUMAN	Peptidyl-prolyl cis-trans isomerase FKBP8 (PPIase FKBP8) (EC 5.2.1.8) (38 kDa FK506-binding protein) (38 kDa FKBP) (FKBP-38) (hFKBP38) (FK506-binding protein 8) (FKBP-8) (FKBPR38) (Rotamase)	Homo sapiens (Human)	412	FKBP8	genecards
O00144	reviewed	FZD9_HUMAN	Frizzled-9 (Fz-9) (hFz9) (FzE6) (CD antigen CD349)	Homo sapiens (Human)	591	FZD9	genecards
P48546	reviewed	GIPR_HUMAN	Gastric inhibitory polypeptide receptor (GIP-R) (Glucose-dependent insulinotropic polypeptide receptor)	Homo sapiens (Human)	466	GIPR	genecards
Q14749	reviewed	GNMT_HUMAN	Glycine N-methyltransferase (EC 2.1.1.20)	Homo sapiens (Human)	295	GNMT	genecards
O15354	reviewed	GPR37_HUMAN	Prosaposin receptor GPR37 (Endothelin B receptor-like protein 1) (ETBR-LP-1) (G-protein coupled receptor 37) (Parkin-associated endothelin receptor-like receptor) (PAELR)	Homo sapiens (Human)	613	GPR37	genecards
P16104	reviewed	H2AX_HUMAN	Histone H2AX (H2a/x) (Histone H2A.X)	Homo sapiens (Human)	143	H2AX	genecards
Q14116	reviewed	IL18_HUMAN	Interleukin-18 (IL-18) (Iboctadekin) (Interferon gamma-inducing factor) (IFN-gamma-inducing factor) (Interleukin-1 gamma) (IL-1 gamma)	Homo sapiens (Human)	193	IL18	genecards
P53671	reviewed	LIMK2_HUMAN	LIM domain kinase 2 (LIMK-2) (EC 2.7.11.1)	Homo sapiens (Human)	638	LIMK2	genecards
P61916	reviewed	NPC2_HUMAN	NPC intracellular cholesterol transporter 2 (Epididymal secretory protein E1) (Human epididymis-specific protein 1) (He1) (Niemann-Pick disease type C2 protein)	Homo sapiens (Human)	151	NPC2	genecards
Q14994	reviewed	NR1I3_HUMAN	Nuclear receptor subfamily 1 group I member 3 (Constitutive activator of retinoid response) (Constitutive active response) (Constitutive androstane receptor) (CAR) (Orphan nuclear receptor MB67)	Homo sapiens (Human)	352	NR1I3	genecards
O00482	reviewed	NR5A2_HUMAN	Nuclear receptor subfamily 5 group A member 2 (Alpha-1-fetoprotein transcription factor) (B1-binding factor) (hB1F) (CYP7A promoter-binding factor) (Hepatocytic transcription factor) (Liver receptor homolog 1) (LRH-1)	Homo sapiens (Human)	541	NR5A2	genecards
Q04671	reviewed	P_HUMAN	P protein (Melanocyte-specific transporter protein) (Pink-eyed dilution protein homolog)	Homo sapiens (Human)	838	OCA2	genecards
P04085	reviewed	PDGFA_HUMAN	Platelet-derived growth factor subunit A (PDGF subunit A) (PDGF-1) (Platelet-derived growth factor A chain) (Platelet-derived growth factor alpha polypeptide)	Homo sapiens (Human)	211	PDGFA	genecards
Q16849	reviewed	PTPRN_HUMAN	Receptor-type tyrosine-protein phosphatase-like N (R-PTP-N) (Islet cell antigen 512) (ICA 512) (Islet cell autoantigen 3) (PTP IA-2) [Cleaved into: ICA512-N-terminal fragment (ICA512-NTF); ICA512-transmembrane fragment (ICA512-TMF); ICA512-cleaved cytosolic fragment (ICA512-CCF)]	Homo sapiens (Human)	979	PTPRN	genecards
Q92932	reviewed	PTPR2_HUMAN	Receptor-type tyrosine-protein phosphatase N2 (R-PTP-N2) (EC 3.1.3.-) (EC 3.1.3.48) (Islet cell autoantigen-related protein) (IAR) (ICAAR) (Phogrin) [Cleaved into: IA-2beta60]	Homo sapiens (Human)	1015	PTPRN2	genecards
Q8TDY2	reviewed	RBCC1_HUMAN	RB1-inducible coiled-coil protein 1 (FAK family kinase-interacting protein of 200 kDa) (FIP200)	Homo sapiens (Human)	1594	RB1CC1	genecards
P63208	reviewed	SKP1_HUMAN	S-phase kinase-associated protein 1 (Cyclin-A/CDK2-associated protein p19) (p19A) (Organ of Corti protein 2) (OCP-2) (Organ of Corti protein II) (OCP-II) (RNA polymerase II elongation factor-like protein) (SIII) (Transcription elongation factor B polypeptide 1-like) (p19skp1)	Homo sapiens (Human)	163	SKP1	genecards
Q9UP95	reviewed	S12A4_HUMAN	Solute carrier family 12 member 4 (Electroneutral potassium-chloride cotransporter 1) (Erythroid K-Cl cotransporter 1) (hKCC1)	Homo sapiens (Human)	1085	SLC12A4	genecards
Q9UBX3	reviewed	DIC_HUMAN	Mitochondrial dicarboxylate carrier (DIC) (Solute carrier family 25 member 10)	Homo sapiens (Human)	287	SLC25A10	genecards
O15431	reviewed	COPT1_HUMAN	High affinity copper uptake protein 1 (Copper transporter 1) (hCTR1) (Solute carrier family 31 member 1) [Cleaved into: Truncated CTR1 form]	Homo sapiens (Human)	190	SLC31A1	genecards
Q06495	reviewed	NPT2A_HUMAN	Sodium-dependent phosphate transport protein 2A (Sodium-phosphate transport protein 2A) (Na(+)-dependent phosphate cotransporter 2A) (NaPi-3) (Sodium/phosphate cotransporter 2A) (Na(+)/Pi cotransporter 2A) (NaPi-2a) (Solute carrier family 34 member 1)	Homo sapiens (Human)	639	SLC34A1	genecards
Q9UM01	reviewed	YLAT1_HUMAN	Y+L amino acid transporter 1 (Monocyte amino acid permease 2) (MOP-2) (Solute carrier family 7 member 7) (y(+)L-type amino acid transporter 1) (Y+LAT1) (y+LAT-1)	Homo sapiens (Human)	511	SLC7A7	genecards
O15105	reviewed	SMAD7_HUMAN	Mothers against decapentaplegic homolog 7 (MAD homolog 7) (Mothers against DPP homolog 7) (Mothers against decapentaplegic homolog 8) (MAD homolog 8) (Mothers against DPP homolog 8) (SMAD family member 7) (SMAD 7) (Smad7) (hSMAD7)	Homo sapiens (Human)	426	SMAD7	genecards
Q9Y6H5	reviewed	SNCAP_HUMAN	Synphilin-1 (Sph1) (Alpha-synuclein-interacting protein)	Homo sapiens (Human)	919	SNCAIP	genecards
O14543	reviewed	SOCS3_HUMAN	Suppressor of cytokine signaling 3 (SOCS-3) (Cytokine-inducible SH2 protein 3) (CIS-3) (STAT-induced STAT inhibitor 3) (SSI-3)	Homo sapiens (Human)	225	SOCS3	genecards
P11831	reviewed	SRF_HUMAN	Serum response factor (SRF)	Homo sapiens (Human)	508	SRF	genecards
Q01995	reviewed	TAGL_HUMAN	Transgelin (22 kDa actin-binding protein) (Protein WS3-10) (Smooth muscle protein 22-alpha) (SM22-alpha)	Homo sapiens (Human)	201	TAGLN	genecards
P35625	reviewed	TIMP3_HUMAN	Metalloproteinase inhibitor 3 (Protein MIG-5) (Tissue inhibitor of metalloproteinases 3) (TIMP-3)	Homo sapiens (Human)	211	TIMP3	genecards
Q12931	reviewed	TRAP1_HUMAN	Heat shock protein 75 kDa, mitochondrial (HSP 75) (Heat shock protein family C member 5) (TNFR-associated protein 1) (Tumor necrosis factor type 1 receptor-associated protein) (TRAP-1)	Homo sapiens (Human)	704	TRAP1	genecards
Q99816	reviewed	TS101_HUMAN	Tumor susceptibility gene 101 protein (ESCRT-I complex subunit TSG101)	Homo sapiens (Human)	390	TSG101	genecards
Q01081	reviewed	U2AF1_HUMAN	Splicing factor U2AF 35 kDa subunit (U2 auxiliary factor 35 kDa subunit) (U2 small nuclear RNA auxiliary factor 1) (U2 snRNP auxiliary factor small subunit)	Homo sapiens (Human)	240	U2AF1	genecards
Q16739	reviewed	CEGT_HUMAN	Ceramide glucosyltransferase (EC 2.4.1.80) (GLCT-1) (Glucosylceramide synthase) (GCS) (Glycosylceramide synthase) (UDP-glucose ceramide glucosyltransferase) (UDP-glucose:N-acylsphingosine D-glucosyltransferase)	Homo sapiens (Human)	394	UGCG	genecards
Q12955	reviewed	ANK3_HUMAN	Ankyrin-3 (ANK-3) (Ankyrin-G)	Homo sapiens (Human)	4377	ANK3	genecards
P48643	reviewed	TCPE_HUMAN	T-complex protein 1 subunit epsilon (TCP-1-epsilon) (EC 3.6.1.-) (CCT-epsilon) (Chaperonin containing T-complex polypeptide 1 subunit 5)	Homo sapiens (Human)	541	CCT5	genecards
P30532	reviewed	ACHA5_HUMAN	Neuronal acetylcholine receptor subunit alpha-5	Homo sapiens (Human)	468	CHRNA5	genecards
O94907	reviewed	DKK1_HUMAN	Dickkopf-related protein 1 (Dickkopf-1) (Dkk-1) (hDkk-1) (SK)	Homo sapiens (Human)	266	DKK1	genecards
Q9NRR4	reviewed	RNC_HUMAN	Ribonuclease 3 (EC 3.1.26.3) (Protein Drosha) (Ribonuclease III) (RNase III) (p241)	Homo sapiens (Human)	1374	DROSHA	genecards
Q9BQI3	reviewed	E2AK1_HUMAN	Eukaryotic translation initiation factor 2-alpha kinase 1 (EC 2.7.11.1) (Heme-controlled repressor) (HCR) (Heme-regulated eukaryotic initiation factor eIF-2-alpha kinase) (Heme-regulated inhibitor) (hHRI) (Hemin-sensitive initiation factor 2-alpha kinase)	Homo sapiens (Human)	630	EIF2AK1	genecards
O95163	reviewed	ELP1_HUMAN	Elongator complex protein 1 (ELP1) (IkappaB kinase complex-associated protein) (IKK complex-associated protein) (p150)	Homo sapiens (Human)	1332	ELP1	genecards
Q16478	reviewed	GRIK5_HUMAN	Glutamate receptor ionotropic, kainate 5 (GluK5) (Excitatory amino acid receptor 2) (EAA2) (Glutamate receptor KA-2) (KA2)	Homo sapiens (Human)	980	GRIK5	genecards
P05111	reviewed	INHA_HUMAN	Inhibin alpha chain	Homo sapiens (Human)	366	INHA	genecards
O75096	reviewed	LRP4_HUMAN	Low-density lipoprotein receptor-related protein 4 (LRP-4) (Multiple epidermal growth factor-like domains 7)	Homo sapiens (Human)	1905	LRP4	genecards
Q9NZ94	reviewed	NLGN3_HUMAN	Neuroligin-3 (Gliotactin homolog)	Homo sapiens (Human)	848	NLGN3	genecards
P11086	reviewed	PNMT_HUMAN	Phenylethanolamine N-methyltransferase (PNMTase) (EC 2.1.1.28) (Noradrenaline N-methyltransferase)	Homo sapiens (Human)	282	PNMT	genecards
O43272	reviewed	PROD_HUMAN	Proline dehydrogenase 1, mitochondrial (EC 1.5.5.2) (Proline oxidase) (Proline oxidase 2) (p53-induced gene 6 protein)	Homo sapiens (Human)	600	PRODH	genecards
Q92626	reviewed	PXDN_HUMAN	Peroxidasin homolog (EC 1.11.2.-) (Melanoma-associated antigen MG50) (Peroxidasin 1) (hsPxd01) (Vascular peroxidase 1) (p53-responsive gene 2 protein) [Cleaved into: PXDN active fragment]	Homo sapiens (Human)	1479	PXDN	genecards
Q9NQC3	reviewed	RTN4_HUMAN	Reticulon-4 (Foocen) (Neurite outgrowth inhibitor) (Nogo protein) (Neuroendocrine-specific protein) (NSP) (Neuroendocrine-specific protein C homolog) (RTN-x) (Reticulon-5)	Homo sapiens (Human)	1192	RTN4	genecards
P41587	reviewed	VIPR2_HUMAN	Vasoactive intestinal polypeptide receptor 2 (VIP-R-2) (Helodermin-preferring VIP receptor) (Pituitary adenylate cyclase-activating polypeptide type III receptor) (PACAP type III receptor) (PACAP-R-3) (PACAP-R3) (VPAC2 receptor) (VPAC2R)	Homo sapiens (Human)	438	VIPR2	genecards
Q08462	reviewed	ADCY2_HUMAN	Adenylate cyclase type 2 (EC 4.6.1.1) (ATP pyrophosphate-lyase 2) (Adenylate cyclase type II) (Adenylyl cyclase 2)	Homo sapiens (Human)	1091	ADCY2	genecards
P08319	reviewed	ADH4_HUMAN	All-trans-retinol dehydrogenase [NAD(+)] ADH4 (EC 1.1.1.105) (Alcohol dehydrogenase 2) (Alcohol dehydrogenase 4) (Alcohol dehydrogenase class II pi chain)	Homo sapiens (Human)	380	ADH4	genecards
Q9UKV5	reviewed	AMFR_HUMAN	E3 ubiquitin-protein ligase AMFR (EC 2.3.2.36) (Autocrine motility factor receptor) (AMF receptor) (RING finger protein 45) (gp78)	Homo sapiens (Human)	643	AMFR	genecards
Q9HBZ2	reviewed	ARNT2_HUMAN	Aryl hydrocarbon receptor nuclear translocator 2 (ARNT protein 2) (Class E basic helix-loop-helix protein 1) (bHLHe1)	Homo sapiens (Human)	717	ARNT2	genecards
O94766	reviewed	B3GA3_HUMAN	Galactosylgalactosylxylosylprotein 3-beta-glucuronosyltransferase 3 (EC 2.4.1.135) (Beta-1,3-glucuronyltransferase 3) (Glucuronosyltransferase I) (GlcAT-I) (UDP-GlcUA:Gal beta-1,3-Gal-R glucuronyltransferase) (GlcUAT-I)	Homo sapiens (Human)	335	B3GAT3	genecards
P25440	reviewed	BRD2_HUMAN	Bromodomain-containing protein 2 (O27.1.1)	Homo sapiens (Human)	801	BRD2	genecards
Q9Y297	reviewed	FBW1A_HUMAN	F-box/WD repeat-containing protein 1A (E3RSIkappaB) (Epididymis tissue protein Li 2a) (F-box and WD repeats protein beta-TrCP) (pIkappaBalpha-E3 receptor subunit)	Homo sapiens (Human)	605	BTRC	genecards
P0C0L4	reviewed	CO4A_HUMAN	Complement C4-A (Acidic complement C4) (C3 and PZP-like alpha-2-macroglobulin domain-containing protein 2) [Cleaved into: Complement C4 beta chain; Complement C4-A alpha chain; C4a anaphylatoxin; Complement C4b-A (Complement C4b-alpha' chain); Complement C4d-A; Complement C4 gamma chain]	Homo sapiens (Human)	1744	C4A	genecards
P42081	reviewed	CD86_HUMAN	T-lymphocyte activation antigen CD86 (Activation B7-2 antigen) (B70) (BU63) (CTLA-4 counter-receptor B7.2) (FUN-1) (CD antigen CD86)	Homo sapiens (Human)	329	CD86	genecards
Q15131	reviewed	CDK10_HUMAN	Cyclin-dependent kinase 10 (EC 2.7.11.22) (Cell division protein kinase 10) (Serine/threonine-protein kinase PISSLRE)	Homo sapiens (Human)	360	CDK10	genecards
P78329	reviewed	CP4F2_HUMAN	Cytochrome P450 4F2 (EC 1.14.14.1) (20-hydroxyeicosatetraenoic acid synthase) (20-HETE synthase) (Arachidonic acid omega-hydroxylase) (CYPIVF2) (Cytochrome P450-LTB-omega) (Docosahexaenoic acid omega-hydroxylase) (EC 1.14.14.79) (Leukotriene-B(4) 20-monooxygenase 1) (Leukotriene-B(4) omega-hydroxylase 1) (EC 1.14.14.94) (Phylloquinone omega-hydroxylase CYP4F2) (EC 1.14.14.78)	Homo sapiens (Human)	520	CYP4F2	genecards
Q9UER7	reviewed	DAXX_HUMAN	Death domain-associated protein 6 (Daxx) (hDaxx) (ETS1-associated protein 1) (EAP1) (Fas death domain-associated protein)	Homo sapiens (Human)	740	DAXX	genecards
Q08211	reviewed	DHX9_HUMAN	ATP-dependent RNA helicase A (EC 3.6.4.13) (DEAH box protein 9) (DExH-box helicase 9) (Leukophysin) (LKP) (Nuclear DNA helicase II) (NDH II) (RNA helicase A)	Homo sapiens (Human)	1270	DHX9	genecards
P50549	reviewed	ETV1_HUMAN	ETS translocation variant 1 (Ets-related protein 81)	Homo sapiens (Human)	477	ETV1	genecards
Q92915	reviewed	FGF14_HUMAN	Fibroblast growth factor 14 (FGF-14) (Fibroblast growth factor homologous factor 4) (FHF-4)	Homo sapiens (Human)	247	FGF14	genecards
P17677	reviewed	NEUM_HUMAN	Neuromodulin (Axonal membrane protein GAP-43) (Growth-associated protein 43) (Neural phosphoprotein B-50) (pp46)	Homo sapiens (Human)	238	GAP43	genecards
P84243	reviewed	H33_HUMAN	Histone H3.3	Homo sapiens (Human)	136	H3-3A	genecards
P10321	reviewed	HLAC_HUMAN	HLA class I histocompatibility antigen, C alpha chain (HLA-C) (HLA-Cw) (Human leukocyte antigen C)	Homo sapiens (Human)	366	HLA-C	genecards
Q9Y283	reviewed	INVS_HUMAN	Inversin (Inversion of embryo turning homolog) (Nephrocystin-2)	Homo sapiens (Human)	1065	INVS	genecards
Q14974	reviewed	IMB1_HUMAN	Importin subunit beta-1 (Importin-90) (Karyopherin subunit beta-1) (Nuclear factor p97) (Pore targeting complex 97 kDa subunit) (PTAC97)	Homo sapiens (Human)	876	KPNB1	genecards
O15230	reviewed	LAMA5_HUMAN	Laminin subunit alpha-5 (Laminin-10 subunit alpha) (Laminin-11 subunit alpha) (Laminin-15 subunit alpha)	Homo sapiens (Human)	3695	LAMA5	genecards
P11047	reviewed	LAMC1_HUMAN	Laminin subunit gamma-1 (Laminin B2 chain) (Laminin-1 subunit gamma) (Laminin-10 subunit gamma) (Laminin-11 subunit gamma) (Laminin-2 subunit gamma) (Laminin-3 subunit gamma) (Laminin-4 subunit gamma) (Laminin-6 subunit gamma) (Laminin-7 subunit gamma) (Laminin-8 subunit gamma) (Laminin-9 subunit gamma) (S-laminin subunit gamma) (S-LAM gamma)	Homo sapiens (Human)	1609	LAMC1	genecards
Q93052	reviewed	LPP_HUMAN	Lipoma-preferred partner (LIM domain-containing preferred translocation partner in lipoma)	Homo sapiens (Human)	612	LPP	genecards
P09960	reviewed	LKHA4_HUMAN	Leukotriene A-4 hydrolase (LTA-4 hydrolase) (EC 3.3.2.6) (Leukotriene A(4) hydrolase) (Tripeptide aminopeptidase LTA4H) (EC 3.4.11.4)	Homo sapiens (Human)	611	LTA4H	genecards
Q16873	reviewed	LTC4S_HUMAN	Leukotriene C4 synthase (LTC4 synthase) (EC 4.4.1.20) (Glutathione S-transferase LTC4) (EC 2.5.1.-) (Leukotriene-C(4) synthase) (Leukotriene-C4 synthase)	Homo sapiens (Human)	150	LTC4S	genecards
Q8WXG6	reviewed	MADD_HUMAN	MAP kinase-activating death domain protein (Differentially expressed in normal and neoplastic cells) (Insulinoma glucagonoma clone 20) (Rab3 GDP/GTP exchange factor) (RabGEF) (Rab3 GDP/GTP exchange protein) (Rab3GEP)	Homo sapiens (Human)	1647	MADD	genecards
Q12852	reviewed	M3K12_HUMAN	Mitogen-activated protein kinase kinase kinase 12 (EC 2.7.11.25) (Dual leucine zipper bearing kinase) (DLK) (Leucine-zipper protein kinase) (ZPK) (MAPK-upstream kinase) (MUK) (Mixed lineage kinase)	Homo sapiens (Human)	859	MAP3K12	genecards
Q9UQF2	reviewed	JIP1_HUMAN	C-Jun-amino-terminal kinase-interacting protein 1 (JIP-1) (JNK-interacting protein 1) (Islet-brain 1) (IB-1) (JNK MAP kinase scaffold protein 1) (Mitogen-activated protein kinase 8-interacting protein 1)	Homo sapiens (Human)	711	MAPK8IP1	genecards
Q9UBK8	reviewed	MTRR_HUMAN	Methionine synthase reductase (MSR) (EC 1.16.1.8) (Aquacobalamin reductase) (AqCbl reductase)	Homo sapiens (Human)	698	MTRR	genecards
P19338	reviewed	NUCL_HUMAN	Nucleolin (Protein C23)	Homo sapiens (Human)	710	NCL	genecards
Q9UI09	reviewed	NDUAC_HUMAN	NADH dehydrogenase [ubiquinone] 1 alpha subcomplex subunit 12 (13 kDa differentiation-associated protein) (Complex I-B17.2) (CI-B17.2) (CIB17.2) (NADH-ubiquinone oxidoreductase subunit B17.2)	Homo sapiens (Human)	145	NDUFA12	genecards
Q16656	reviewed	NRF1_HUMAN	Nuclear respiratory factor 1 (NRF-1) (Alpha palindromic-binding protein) (Alpha-pal)	Homo sapiens (Human)	503	NRF1	genecards
Q9HDB5	reviewed	NRX3B_HUMAN	Neurexin-3-beta (Neurexin III-beta) [Cleaved into: Neurexin-3-beta, soluble form; Neurexin-3-beta, C-terminal fragment (NRXN3-CTF)]	Homo sapiens (Human)	637	NRXN3	genecards
Q9Y4C0	reviewed	NRX3A_HUMAN	Neurexin-3 (Neurexin III-alpha) (Neurexin-3-alpha)	Homo sapiens (Human)	1643	NRXN3	genecards
P28328	reviewed	PEX2_HUMAN	Peroxisome biogenesis factor 2 (EC 2.3.2.27) (EC 2.3.2.36) (35 kDa peroxisomal membrane protein) (Peroxin-2) (Peroxisomal membrane protein 3) (Peroxisome assembly factor 1) (PAF-1) (RING finger protein 72)	Homo sapiens (Human)	305	PEX2	genecards
P49763	reviewed	PLGF_HUMAN	Placenta growth factor (PlGF)	Homo sapiens (Human)	221	PGF	genecards
Q16513	reviewed	PKN2_HUMAN	Serine/threonine-protein kinase N2 (EC 2.7.11.13) (PKN gamma) (Protein kinase C-like 2) (Protein-kinase C-related kinase 2)	Homo sapiens (Human)	984	PKN2	genecards
Q9H488	reviewed	OFUT1_HUMAN	GDP-fucose protein O-fucosyltransferase 1 (EC 2.4.1.221) (Peptide-O-fucosyltransferase 1) (O-FucT-1)	Homo sapiens (Human)	388	POFUT1	genecards
O15160	reviewed	RPAC1_HUMAN	DNA-directed RNA polymerases I and III subunit RPAC1 (DNA-directed RNA polymerase I subunit C) (RNA polymerases I and III subunit AC1) (AC40) (DNA-directed RNA polymerases I and III 40 kDa polypeptide) (RPA40) (RPA39) (RPC40)	Homo sapiens (Human)	346	POLR1C	genecards
Q08752	reviewed	PPID_HUMAN	Peptidyl-prolyl cis-trans isomerase D (PPIase D) (EC 5.2.1.8) (40 kDa peptidyl-prolyl cis-trans isomerase) (Cyclophilin-40) (CYP-40) (Cyclophilin-related protein) (Rotamase D)	Homo sapiens (Human)	370	PPID	genecards
Q96MT3	reviewed	PRIC1_HUMAN	Prickle-like protein 1 (REST/NRSF-interacting LIM domain protein 1)	Homo sapiens (Human)	831	PRICKLE1	genecards
Q13308	reviewed	PTK7_HUMAN	Inactive tyrosine-protein kinase 7 (Colon carcinoma kinase 4) (CCK-4) (Protein-tyrosine kinase 7) (Pseudo tyrosine kinase receptor 7) (Tyrosine-protein kinase-like 7)	Homo sapiens (Human)	1070	PTK7	genecards
P62877	reviewed	RBX1_HUMAN	E3 ubiquitin-protein ligase RBX1 (EC 2.3.2.27) (EC 2.3.2.32) (E3 ubiquitin-protein transferase RBX1) (Protein ZYP) (RING finger protein 75) (RING-box protein 1) (Rbx1) (Regulator of cullins 1) (ROC1) [Cleaved into: E3 ubiquitin-protein ligase RBX1, N-terminally processed (E3 ubiquitin-protein transferase RBX1, N-terminally processed)]	Homo sapiens (Human)	108	RBX1	genecards
Q05823	reviewed	RN5A_HUMAN	2-5A-dependent ribonuclease (2-5A-dependent RNase) (EC 3.1.26.-) (Ribonuclease 4) (Ribonuclease L) (RNase L)	Homo sapiens (Human)	741	RNASEL	genecards
P34741	reviewed	SDC2_HUMAN	Syndecan-2 (SYND2) (Fibroglycan) (Heparan sulfate proteoglycan core protein) (HSPG) (CD antigen CD362)	Homo sapiens (Human)	201	SDC2	genecards
Q6P1M0	reviewed	S27A4_HUMAN	Long-chain fatty acid transport protein 4 (FATP-4) (Fatty acid transport protein 4) (Arachidonate--CoA ligase) (EC 6.2.1.15) (Long-chain-fatty-acid--CoA ligase) (EC 6.2.1.3) (Solute carrier family 27 member 4) (Very long-chain acyl-CoA synthetase 4) (ACSVL4) (EC 6.2.1.-)	Homo sapiens (Human)	643	SLC27A4	genecards
Q01650	reviewed	LAT1_HUMAN	Large neutral amino acids transporter small subunit 1 (4F2 light chain) (4F2 LC) (4F2LC) (CD98 light chain) (Integral membrane protein E16) (E16) (L-type amino acid transporter 1) (hLAT1) (Solute carrier family 7 member 5) (y+ system cationic amino acid transporter)	Homo sapiens (Human)	507	SLC7A5	genecards
P35711	reviewed	SOX5_HUMAN	Transcription factor SOX-5	Homo sapiens (Human)	763	SOX5	genecards
Q9C004	reviewed	SPY4_HUMAN	Protein sprouty homolog 4 (Spry-4)	Homo sapiens (Human)	299	SPRY4	genecards
Q12846	reviewed	STX4_HUMAN	Syntaxin-4 (Renal carcinoma antigen NY-REN-31)	Homo sapiens (Human)	297	STX4	genecards
Q03519	reviewed	TAP2_HUMAN	Antigen peptide transporter 2 (APT2) (EC 7.4.2.14) (ATP-binding cassette sub-family B member 3) (Peptide supply factor 2) (Peptide transporter PSF2) (PSF-2) (Peptide transporter TAP2) (Peptide transporter involved in antigen processing 2) (Really interesting new gene 11 protein) (RING11)	Homo sapiens (Human)	686	TAP2	genecards
Q13472	reviewed	TOP3A_HUMAN	DNA topoisomerase 3-alpha (EC 5.6.2.1) (DNA topoisomerase III alpha)	Homo sapiens (Human)	1001	TOP3A	genecards
P17480	reviewed	UBF1_HUMAN	Nucleolar transcription factor 1 (Autoantigen NOR-90) (Upstream-binding factor 1) (UBF-1)	Homo sapiens (Human)	764	UBTF	genecards
O43542	reviewed	XRCC3_HUMAN	DNA repair protein XRCC3 (X-ray repair cross-complementing protein 3)	Homo sapiens (Human)	346	XRCC3	genecards
Q13426	reviewed	XRCC4_HUMAN	DNA repair protein XRCC4 (hXRCC4) (X-ray repair cross-complementing protein 4) [Cleaved into: Protein XRCC4, C-terminus (XRCC4/C)]	Homo sapiens (Human)	336	XRCC4	genecards
Q15915	reviewed	ZIC1_HUMAN	Zinc finger protein ZIC 1 (Zinc finger protein 201) (Zinc finger protein of the cerebellum 1)	Homo sapiens (Human)	447	ZIC1	genecards
Q99453	reviewed	PHX2B_HUMAN	Paired mesoderm homeobox protein 2B (Neuroblastoma Phox) (NBPhox) (PHOX2B homeodomain protein) (Paired-like homeobox 2B)	Homo sapiens (Human)	314	PHOX2B	genecards
P25100	reviewed	ADA1D_HUMAN	Alpha-1D adrenergic receptor (Alpha-1A adrenergic receptor) (Alpha-1D adrenoreceptor) (Alpha-1D adrenoceptor) (Alpha-adrenergic receptor 1a)	Homo sapiens (Human)	572	ADRA1D	genecards
P05187	reviewed	PPB1_HUMAN	Alkaline phosphatase, placental type (EC 3.1.3.1) (Alkaline phosphatase Regan isozyme) (Placental alkaline phosphatase 1) (PLAP-1)	Homo sapiens (Human)	535	ALPP	genecards
P55085	reviewed	PAR2_HUMAN	Proteinase-activated receptor 2 (PAR-2) (Coagulation factor II receptor-like 1) (G-protein coupled receptor 11) (Thrombin receptor-like 1) [Cleaved into: Proteinase-activated receptor 2, alternate cleaved 1; Proteinase-activated receptor 2, alternate cleaved 2]	Homo sapiens (Human)	397	F2RL1	genecards
Q9NZC2	reviewed	TREM2_HUMAN	Triggering receptor expressed on myeloid cells 2 (TREM-2) (Triggering receptor expressed on monocytes 2)	Homo sapiens (Human)	230	TREM2	genecards
Q16526	reviewed	CRY1_HUMAN	Cryptochrome-1	Homo sapiens (Human)	586	CRY1	genecards
P01920	reviewed	DQB1_HUMAN	HLA class II histocompatibility antigen, DQ beta 1 chain (MHC class II antigen DQB1)	Homo sapiens (Human)	261	HLA-DQB1	genecards
O43613	reviewed	OX1R_HUMAN	Orexin/Hypocretin receptor type 1 (Hypocretin receptor type 1) (Orexin receptor type 1) (Ox-1-R) (Ox1-R) (Ox1R)	Homo sapiens (Human)	425	HCRTR1	genecards
P01588	reviewed	EPO_HUMAN	Erythropoietin (Epoetin)	Homo sapiens (Human)	193	EPO	genecards
P58012	reviewed	FOXL2_HUMAN	Forkhead box protein L2	Homo sapiens (Human)	376	FOXL2	genecards
P06850	reviewed	CRF_HUMAN	Corticoliberin (Corticotropin-releasing factor) (CRF) (Corticotropin-releasing hormone)	Homo sapiens (Human)	196	CRH	genecards
P34932	reviewed	HSP74_HUMAN	Heat shock 70 kDa protein 4 (HSP70RY) (Heat shock 70-related protein APG-2) (Heat shock protein family H member 2)	Homo sapiens (Human)	840	HSPA4	genecards
O75061	reviewed	AUXI_HUMAN	Auxilin (EC 3.1.3.-) (DnaJ homolog subfamily C member 6)	Homo sapiens (Human)	913	DNAJC6	genecards
O00592	reviewed	PODXL_HUMAN	Podocalyxin (GCTM-2 antigen) (Gp200) (Podocalyxin-like protein 1) (PC) (PCLP-1)	Homo sapiens (Human)	558	PODXL	genecards
P10082	reviewed	PYY_HUMAN	Peptide YY (PYY) (PYY-I) (Peptide tyrosine tyrosine) [Cleaved into: Peptide YY(3-36) (PYY-II)]	Homo sapiens (Human)	97	PYY	genecards
P15502	reviewed	ELN_HUMAN	Elastin (Tropoelastin)	Homo sapiens (Human)	786	ELN	genecards
O95352	reviewed	ATG7_HUMAN	Ubiquitin-like modifier-activating enzyme ATG7 (ATG12-activating enzyme E1 ATG7) (Autophagy-related protein 7) (APG7-like) (hAGP7) (Ubiquitin-activating enzyme E1-like protein)	Homo sapiens (Human)	703	ATG7	genecards
P05937	reviewed	CALB1_HUMAN	Calbindin (Calbindin D28) (D-28K) (Vitamin D-dependent calcium-binding protein, avian-type)	Homo sapiens (Human)	261	CALB1	genecards
Q8IXJ9	reviewed	ASXL1_HUMAN	Polycomb group protein ASXL1 (Additional sex combs-like protein 1)	Homo sapiens (Human)	1541	ASXL1	genecards
O00170	reviewed	AIP_HUMAN	AH receptor-interacting protein (AIP) (Aryl-hydrocarbon receptor-interacting protein) (HBV X-associated protein 2) (XAP-2) (Immunophilin homolog ARA9)	Homo sapiens (Human)	330	AIP	genecards
Q96G91	reviewed	P2Y11_HUMAN	P2Y purinoceptor 11 (P2Y11)	Homo sapiens (Human)	374	P2RY11	genecards
P69905	reviewed	HBA_HUMAN	Hemoglobin subunit alpha (Alpha-globin) (Hemoglobin alpha chain) [Cleaved into: Hemopressin]	Homo sapiens (Human)	142	HBA1;	genecards
Q9Y3I1	reviewed	FBX7_HUMAN	F-box only protein 7	Homo sapiens (Human)	522	FBXO7	genecards
O00291	reviewed	HIP1_HUMAN	Huntingtin-interacting protein 1 (HIP-1) (Huntingtin-interacting protein I) (HIP-I)	Homo sapiens (Human)	1037	HIP1	genecards
P16860	reviewed	ANFB_HUMAN	Natriuretic peptides B (Brain natriuretic factor prohormone) (preproBNP) (proBNP) (Gamma-brain natriuretic peptide) (Iso-ANP) [Cleaved into: NT-proBNP (NT-pro-BNP) (NT-proBNP(1-76)); proBNP(3-108); Brain natriuretic peptide 32 (BNP(1-32)) (BNP-32) (Brain natriuretic peptide) (BNP); BNP(1-30); BNP(1-29); BNP(1-28); BNP(2-31); BNP(3-32) (des-SerPro-BNP) (proBNP(79-108)); BNP(3-30); BNP(3-29); Brain…	Homo sapiens (Human)	134	NPPB	genecards
P19484	reviewed	TFEB_HUMAN	Transcription factor EB (Class E basic helix-loop-helix protein 35) (bHLHe35)	Homo sapiens (Human)	476	TFEB	genecards
Q9UD71	reviewed	PPR1B_HUMAN	Protein phosphatase 1 regulatory subunit 1B (DARPP-32) (Dopamine- and cAMP-regulated neuronal phosphoprotein)	Homo sapiens (Human)	204	PPP1R1B	genecards
P62979	reviewed	RS27A_HUMAN	Ubiquitin-ribosomal protein eS31 fusion protein (Ubiquitin carboxyl extension protein 80) [Cleaved into: Ubiquitin; Small ribosomal subunit protein eS31 (40S ribosomal protein S27a)]	Homo sapiens (Human)	156	RPS27A	genecards
O43181	reviewed	NDUS4_HUMAN	NADH dehydrogenase [ubiquinone] iron-sulfur protein 4, mitochondrial (Complex I-18 kDa) (CI-18 kDa) (Complex I-AQDQ) (CI-AQDQ) (NADH-ubiquinone oxidoreductase 18 kDa subunit)	Homo sapiens (Human)	175	NDUFS4	genecards
P02775	reviewed	CXCL7_HUMAN	Platelet basic protein (PBP) (C-X-C motif chemokine 7) (Leukocyte-derived growth factor) (LDGF) (Macrophage-derived growth factor) (MDGF) (Small-inducible cytokine B7) [Cleaved into: Connective tissue-activating peptide III (CTAP-III) (LA-PF4) (Low-affinity platelet factor IV); TC-2; Connective tissue-activating peptide III(1-81) (CTAP-III(1-81)); Beta-thromboglobulin (Beta-TG); Neutrophil-activa…	Homo sapiens (Human)	128	PPBP	genecards
Q96QS3	reviewed	ARX_HUMAN	Homeobox protein ARX (Aristaless-related homeobox)	Homo sapiens (Human)	562	ARX	genecards
Q9NP71	reviewed	MLXPL_HUMAN	Carbohydrate-responsive element-binding protein (ChREBP) (Class D basic helix-loop-helix protein 14) (bHLHd14) (MLX interactor) (MLX-interacting protein-like) (WS basic-helix-loop-helix leucine zipper protein) (WS-bHLH) (Williams-Beuren syndrome chromosomal region 14 protein)	Homo sapiens (Human)	852	MLXIPL	genecards
Q9NSU2	reviewed	TREX1_HUMAN	Three-prime repair exonuclease 1 (EC 3.1.11.2) (3'-5' exonuclease TREX1) (Deoxyribonuclease III) (DNase III)	Homo sapiens (Human)	314	TREX1	genecards
P01909	reviewed	DQA1_HUMAN	HLA class II histocompatibility antigen, DQ alpha 1 chain (DC-1 alpha chain) (DC-alpha) (HLA-DCA) (MHC class II DQA1)	Homo sapiens (Human)	254	HLA-DQA1	genecards
Q15700	reviewed	DLG2_HUMAN	Disks large homolog 2 (Channel-associated protein of synapse-110) (Chapsyn-110) (Postsynaptic density protein PSD-93)	Homo sapiens (Human)	870	DLG2	genecards
Q9UL68	reviewed	MYT1L_HUMAN	Myelin transcription factor 1-like protein (MyT1-L) (MyT1L)	Homo sapiens (Human)	1186	MYT1L	genecards
Q99700	reviewed	ATX2_HUMAN	Ataxin-2 (Spinocerebellar ataxia type 2 protein) (Trinucleotide repeat-containing gene 13 protein)	Homo sapiens (Human)	1313	ATXN2	genecards
Q9HCK8	reviewed	CHD8_HUMAN	Chromodomain-helicase-DNA-binding protein 8 (CHD-8) (EC 3.6.4.-) (ATP-dependent helicase CHD8) (Helicase with SNF2 domain 1)	Homo sapiens (Human)	2581	CHD8	genecards
P25686	reviewed	DNJB2_HUMAN	DnaJ homolog subfamily B member 2 (Heat shock 40 kDa protein 3) (Heat shock protein J1) (HSJ-1)	Homo sapiens (Human)	324	DNAJB2	genecards
P01241	reviewed	SOMA_HUMAN	Somatotropin (Growth hormone) (GH) (GH-N) (Growth hormone 1) (Pituitary growth hormone)	Homo sapiens (Human)	217	GH1	genecards
P53805	reviewed	RCAN1_HUMAN	Calcipressin-1 (Adapt78) (Down syndrome critical region protein 1) (Myocyte-enriched calcineurin-interacting protein 1) (MCIP1) (Regulator of calcineurin 1)	Homo sapiens (Human)	252	RCAN1	genecards
Q15047	reviewed	SETB1_HUMAN	Histone-lysine N-methyltransferase SETDB1 (EC 2.1.1.366) (ERG-associated protein with SET domain) (ESET) (Histone H3-K9 methyltransferase 4) (H3-K9-HMTase 4) (Lysine N-methyltransferase 1E) (SET domain bifurcated 1)	Homo sapiens (Human)	1291	SETDB1	genecards
P61086	reviewed	UBE2K_HUMAN	Ubiquitin-conjugating enzyme E2 K (EC 2.3.2.23) (E2 ubiquitin-conjugating enzyme K) (Huntingtin-interacting protein 2) (HIP-2) (Ubiquitin carrier protein) (Ubiquitin-conjugating enzyme E2-25 kDa) (Ubiquitin-conjugating enzyme E2(25K)) (Ubiquitin-conjugating enzyme E2-25K) (Ubiquitin-protein ligase)	Homo sapiens (Human)	200	UBE2K	genecards
Q96J92	reviewed	WNK4_HUMAN	Serine/threonine-protein kinase WNK4 (EC 2.7.11.1) (Protein kinase lysine-deficient 4) (Protein kinase with no lysine 4)	Homo sapiens (Human)	1243	WNK4	genecards
Q08397	reviewed	LOXL1_HUMAN	Lysyl oxidase homolog 1 (EC 1.4.3.13) (Lysyl oxidase-like protein 1) (LOL)	Homo sapiens (Human)	574	LOXL1	genecards
Q8N2S1	reviewed	LTBP4_HUMAN	Latent-transforming growth factor beta-binding protein 4 (LTBP-4)	Homo sapiens (Human)	1624	LTBP4	genecards
Q9NPH5	reviewed	NOX4_HUMAN	NADPH oxidase 4 (EC 1.6.3.1) (Kidney oxidase-1) (KOX-1) (Kidney superoxide-producing NADPH oxidase) (Renal NAD(P)H-oxidase)	Homo sapiens (Human)	578	NOX4	genecards
Q08J23	reviewed	NSUN2_HUMAN	RNA cytosine C(5)-methyltransferase NSUN2 (EC 2.1.1.-) (Myc-induced SUN domain-containing protein) (Misu) (NOL1/NOP2/Sun domain family member 2) (Substrate of AIM1/Aurora kinase B) (mRNA cytosine C(5)-methyltransferase) (EC 2.1.1.-) (tRNA cytosine C(5)-methyltransferase) (EC 2.1.1.-, EC 2.1.1.203) (tRNA methyltransferase 4 homolog) (hTrm4)	Homo sapiens (Human)	767	NSUN2	genecards
P16519	reviewed	NEC2_HUMAN	Neuroendocrine convertase 2 (NEC 2) (EC 3.4.21.94) (KEX2-like endoprotease 2) (Prohormone convertase 2) (Proprotein convertase 2) (PC2)	Homo sapiens (Human)	638	PCSK2	genecards
Q92643	reviewed	GPI8_HUMAN	GPI-anchor transamidase (EC 2.6.1.-) (GPI-anchor transamidase component PIGK, catalytic subunit) (GPI8 homolog) (hGPI8) (Phosphatidylinositol-glycan biosynthesis class K protein) (PIG-K)	Homo sapiens (Human)	395	PIGK	genecards
P62906	reviewed	RL10A_HUMAN	Large ribosomal subunit protein uL1 (60S ribosomal protein L10a) (CSA-19) (Neural precursor cell expressed developmentally down-regulated protein 6) (NEDD-6)	Homo sapiens (Human)	217	RPL10A	genecards
O43511	reviewed	S26A4_HUMAN	Pendrin (Sodium-independent chloride/iodide transporter) (Solute carrier family 26 member 4)	Homo sapiens (Human)	780	SLC26A4	genecards
Q9C0K0	reviewed	BC11B_HUMAN	B-cell lymphoma/leukemia 11B (BCL-11B) (B-cell CLL/lymphoma 11B) (COUP-TF-interacting protein 2) (Radiation-induced tumor suppressor gene 1 protein) (hRit1)	Homo sapiens (Human)	894	BCL11B	genecards
Q8N0W4	reviewed	NLGNX_HUMAN	Neuroligin-4, X-linked (Neuroligin X) (HNLX)	Homo sapiens (Human)	816	NLGN4X	genecards
P61328	reviewed	FGF12_HUMAN	Fibroblast growth factor 12 (FGF-12) (Fibroblast growth factor homologous factor 1) (FHF-1) (Myocyte-activating factor)	Homo sapiens (Human)	243	FGF12	genecards
P01563	reviewed	IFNA2_HUMAN	Interferon alpha-2 (IFN-alpha-2) (Interferon alpha-A) (LeIF A)	Homo sapiens (Human)	188	IFNA2	genecards
P30872	reviewed	SSR1_HUMAN	Somatostatin receptor type 1 (SS-1-R) (SS1-R) (SS1R) (SST1) (SRIF-2)	Homo sapiens (Human)	391	SSTR1	genecards
P35346	reviewed	SSR5_HUMAN	Somatostatin receptor type 5 (SS-5-R) (SS5-R) (SS5R) (SST5)	Homo sapiens (Human)	364	SSTR5	genecards
P25874	reviewed	UCP1_HUMAN	Mitochondrial brown fat uncoupling protein 1 (UCP 1) (Solute carrier family 25 member 7) (Thermogenin)	Homo sapiens (Human)	307	UCP1	genecards
O95450	reviewed	ATS2_HUMAN	A disintegrin and metalloproteinase with thrombospondin motifs 2 (ADAM-TS 2) (ADAM-TS2) (ADAMTS-2) (EC 3.4.24.14) (Procollagen I N-proteinase) (PC I-NP) (Procollagen I/II amino propeptide-processing enzyme) (Procollagen N-endopeptidase) (pNPI)	Homo sapiens (Human)	1211	ADAMTS2	genecards
Q8NI60	reviewed	COQ8A_HUMAN	Atypical kinase COQ8A, mitochondrial (EC 2.7.-.-) (Chaperone activity of bc1 complex-like) (Chaperone-ABC1-like) (Coenzyme Q protein 8A) (aarF domain-containing protein kinase 3)	Homo sapiens (Human)	647	COQ8A	genecards
P35556	reviewed	FBN2_HUMAN	Fibrillin-2 [Cleaved into: Placensin]	Homo sapiens (Human)	2912	FBN2	genecards
P35680	reviewed	HNF1B_HUMAN	Hepatocyte nuclear factor 1-beta (HNF-1-beta) (HNF-1B) (Homeoprotein LFB3) (Transcription factor 2) (TCF-2) (Variant hepatic nuclear factor 1) (vHNF1)	Homo sapiens (Human)	557	HNF1B	genecards
Q9BX67	reviewed	JAM3_HUMAN	Junctional adhesion molecule C (JAM-C) (JAM-2) (Junctional adhesion molecule 3) (JAM-3) [Cleaved into: Soluble form of JAM-C (sJAM-C)]	Homo sapiens (Human)	310	JAM3	genecards
Q13361	reviewed	MFAP5_HUMAN	Microfibrillar-associated protein 5 (MFAP-5) (MP25) (Microfibril-associated glycoprotein 2) (MAGP-2)	Homo sapiens (Human)	173	MFAP5	genecards
P13196	reviewed	HEM1_HUMAN	5-aminolevulinate synthase, non-specific, mitochondrial (ALAS-H) (EC 2.3.1.37) (5-aminolevulinic acid synthase 1) (Delta-ALA synthase 1) (Delta-aminolevulinate synthase 1)	Homo sapiens (Human)	640	ALAS1	genecards
Q13639	reviewed	5HT4R_HUMAN	5-hydroxytryptamine receptor 4 (5-HT-4) (5-HT4) (Serotonin receptor 4)	Homo sapiens (Human)	388	HTR4	genecards
P50225	reviewed	ST1A1_HUMAN	Sulfotransferase 1A1 (ST1A1) (EC 2.8.2.1) (Aryl sulfotransferase 1) (HAST1/HAST2) (Phenol sulfotransferase 1) (Phenol-sulfating phenol sulfotransferase 1) (P-PST 1) (ST1A3) (Thermostable phenol sulfotransferase) (Ts-PST)	Homo sapiens (Human)	295	SULT1A1	genecards
P48728	reviewed	GCST_HUMAN	Aminomethyltransferase, mitochondrial (EC 2.1.2.10) (Glycine cleavage system T protein) (GCVT)	Homo sapiens (Human)	403	AMT	genecards
Q6Q788	reviewed	APOA5_HUMAN	Apolipoprotein A-V (Apo-AV) (ApoA-V) (Apolipoprotein A5) (Regeneration-associated protein 3)	Homo sapiens (Human)	366	APOA5	genecards
P07358	reviewed	CO8B_HUMAN	Complement component C8 beta chain (Complement component 8 subunit beta)	Homo sapiens (Human)	591	C8B	genecards
Q5ZPR3	reviewed	CD276_HUMAN	CD276 antigen (4Ig-B7-H3) (B7 homolog 3) (B7-H3) (Costimulatory molecule) (CD antigen CD276)	Homo sapiens (Human)	534	CD276	genecards
Q99967	reviewed	CITE2_HUMAN	Cbp/p300-interacting transactivator 2 (MSG-related protein 1) (MRG-1) (P35srj)	Homo sapiens (Human)	270	CITED2	genecards
O75553	reviewed	DAB1_HUMAN	Disabled homolog 1	Homo sapiens (Human)	588	DAB1	genecards
Q9NSV4	reviewed	DIAP3_HUMAN	Protein diaphanous homolog 3 (Diaphanous-related formin-3) (DRF3) (MDia2)	Homo sapiens (Human)	1193	DIAPH3	genecards
Q9Y5P6	reviewed	GMPPB_HUMAN	Mannose-1-phosphate guanylyltransferase catalytic subunit beta (EC 2.7.7.13) (GDP-mannose pyrophosphorylase B) (GTP-mannose-1-phosphate guanylyltransferase beta)	Homo sapiens (Human)	360	GMPPB	genecards
Q13003	reviewed	GRIK3_HUMAN	Glutamate receptor ionotropic, kainate 3 (GluK3) (Excitatory amino acid receptor 5) (EAA5) (Glutamate receptor 7) (GluR-7) (GluR7)	Homo sapiens (Human)	919	GRIK3	genecards
Q12891	reviewed	HYAL2_HUMAN	Hyaluronidase-2 (Hyal-2) (EC 3.2.1.35) (Hyaluronoglucosaminidase-2) (Lung carcinoma protein 2) (LuCa-2)	Homo sapiens (Human)	473	HYAL2	genecards
Q9NZV8	reviewed	KCND2_HUMAN	A-type voltage-gated potassium channel KCND2 (Potassium voltage-gated channel subfamily D member 2) (Voltage-gated potassium channel subunit Kv4.2)	Homo sapiens (Human)	630	KCND2	genecards
O60476	reviewed	MA1A2_HUMAN	Mannosyl-oligosaccharide 1,2-alpha-mannosidase IB (EC 3.2.1.113) (Mannosidase alpha class 1A member 2) (Processing alpha-1,2-mannosidase IB) (Alpha-1,2-mannosidase IB)	Homo sapiens (Human)	641	MAN1A2	genecards
Q96EY8	reviewed	MMAB_HUMAN	Corrinoid adenosyltransferase MMAB (EC 2.5.1.-) (ATP:co(I)rrinoid adenosyltransferase MMAB) (Methylmalonic aciduria type B protein)	Homo sapiens (Human)	250	MMAB	genecards
O00400	reviewed	ACATN_HUMAN	Acetyl-coenzyme A transporter 1 (AT-1) (Acetyl-CoA transporter 1) (Solute carrier family 33 member 1)	Homo sapiens (Human)	549	SLC33A1	genecards
P54274	reviewed	TERF1_HUMAN	Telomeric repeat-binding factor 1 (NIMA-interacting protein 2) (TTAGGG repeat-binding factor 1) (Telomeric protein Pin2/TRF1)	Homo sapiens (Human)	439	TERF1	genecards
Q9UKU7	reviewed	ACAD8_HUMAN	Isobutyryl-CoA dehydrogenase, mitochondrial (IBDH) (EC 1.3.8.5) (Activator-recruited cofactor 42 kDa component) (ARC42) (Acyl-CoA dehydrogenase family member 8) (ACAD-8)	Homo sapiens (Human)	415	ACAD8	genecards
Q9H324	reviewed	ATS10_HUMAN	A disintegrin and metalloproteinase with thrombospondin motifs 10 (ADAM-TS 10) (ADAM-TS10) (ADAMTS-10) (EC 3.4.24.-)	Homo sapiens (Human)	1103	ADAMTS10	genecards
O75173	reviewed	ATS4_HUMAN	A disintegrin and metalloproteinase with thrombospondin motifs 4 (ADAM-TS 4) (ADAM-TS4) (ADAMTS-4) (EC 3.4.24.82) (ADMP-1) (Aggrecanase-1)	Homo sapiens (Human)	837	ADAMTS4	genecards
P51857	reviewed	AK1D1_HUMAN	Aldo-keto reductase family 1 member D1 (EC 1.3.1.3) (3-oxo-5-beta-steroid 4-dehydrogenase) (Delta(4)-3-ketosteroid 5-beta-reductase) (Delta(4)-3-oxosteroid 5-beta-reductase)	Homo sapiens (Human)	326	AKR1D1	genecards
O14791	reviewed	APOL1_HUMAN	Apolipoprotein L1 (Apolipoprotein L) (Apo-L) (ApoL) (Apolipoprotein L-I) (ApoL-I)	Homo sapiens (Human)	398	APOL1	genecards
P21953	reviewed	ODBB_HUMAN	2-oxoisovalerate dehydrogenase subunit beta, mitochondrial (EC 1.2.4.4) (Branched-chain alpha-keto acid dehydrogenase E1 component beta chain) (BCKDE1B) (BCKDH E1-beta)	Homo sapiens (Human)	392	BCKDHB	genecards
O60238	reviewed	BNI3L_HUMAN	BCL2/adenovirus E1B 19 kDa protein-interacting protein 3-like (Adenovirus E1B19K-binding protein B5) (BCL2/adenovirus E1B 19 kDa protein-interacting protein 3A) (NIP3-like protein X) (NIP3L)	Homo sapiens (Human)	219	BNIP3L	genecards
O76039	reviewed	CDKL5_HUMAN	Cyclin-dependent kinase-like 5 (EC 2.7.11.22) (Serine/threonine-protein kinase 9)	Homo sapiens (Human)	960	CDKL5	genecards
P12107	reviewed	COBA1_HUMAN	Collagen alpha-1(XI) chain	Homo sapiens (Human)	1806	COL11A1	genecards
P53420	reviewed	CO4A4_HUMAN	Collagen alpha-4(IV) chain	Homo sapiens (Human)	1690	COL4A4	genecards
P20849	reviewed	CO9A1_HUMAN	Collagen alpha-1(IX) chain	Homo sapiens (Human)	921	COL9A1	genecards
Q14050	reviewed	CO9A3_HUMAN	Collagen alpha-3(IX) chain	Homo sapiens (Human)	684	COL9A3	genecards
O43174	reviewed	CP26A_HUMAN	Cytochrome P450 26A1 (CYP26A1) (EC 1.14.13.-) (Cytochrome P450 retinoic acid-inactivating 1) (Cytochrome P450RAI) (hP450RAI) (Retinoic acid 4-hydroxylase) (Retinoic acid-metabolizing cytochrome)	Homo sapiens (Human)	497	CYP26A1	genecards
Q16850	reviewed	CP51A_HUMAN	Lanosterol 14-alpha demethylase (LDM) (EC 1.14.14.154) (CYPLI) (Cytochrome P450 51A1) (CYP51A1) (Cytochrome P450-14DM) (Cytochrome P45014DM) (Cytochrome P450LI) (Sterol 14-alpha demethylase)	Homo sapiens (Human)	509	CYP51A1	genecards
P22680	reviewed	CP7A1_HUMAN	Cytochrome P450 7A1 (24-hydroxycholesterol 7-alpha-hydroxylase) (EC 1.14.14.26) (CYPVII) (Cholesterol 7-alpha-hydroxylase) (Cholesterol 7-alpha-monooxygenase) (EC 1.14.14.23)	Homo sapiens (Human)	504	CYP7A1	genecards
Q16854	reviewed	DGUOK_HUMAN	Deoxyguanosine kinase, mitochondrial (EC 2.7.1.113) (Deoxyadenosine kinase, mitochondrial) (EC 2.7.1.76)	Homo sapiens (Human)	277	DGUOK	genecards
O94905	reviewed	ERLN2_HUMAN	Erlin-2 (Endoplasmic reticulum lipid raft-associated protein 2) (Stomatin-prohibitin-flotillin-HflC/K domain-containing protein 2) (SPFH domain-containing protein 2)	Homo sapiens (Human)	339	ERLIN2	genecards
P07148	reviewed	FABPL_HUMAN	Fatty acid-binding protein, liver (Fatty acid-binding protein 1) (Liver-type fatty acid-binding protein) (L-FABP)	Homo sapiens (Human)	127	FABP1	genecards
O14976	reviewed	GAK_HUMAN	Cyclin-G-associated kinase (EC 2.7.11.1) (DnaJ homolog subfamily C member 26)	Homo sapiens (Human)	1311	GAK	genecards
Q14376	reviewed	GALE_HUMAN	UDP-glucose 4-epimerase (EC 5.1.3.2) (Galactowaldenase) (UDP-N-acetylgalactosamine 4-epimerase) (UDP-GalNAc 4-epimerase) (UDP-N-acetylglucosamine 4-epimerase) (UDP-GlcNAc 4-epimerase) (EC 5.1.3.7) (UDP-galactose 4-epimerase)	Homo sapiens (Human)	348	GALE	genecards
P17900	reviewed	SAP3_HUMAN	Ganglioside GM2 activator (Cerebroside sulfate activator protein) (GM2-AP) (Sphingolipid activator protein 3) (SAP-3) [Cleaved into: Ganglioside GM2 activator isoform short]	Homo sapiens (Human)	193	GM2A	genecards
Q16552	reviewed	IL17_HUMAN	Interleukin-17A (IL-17) (IL-17A) (Cytotoxic T-lymphocyte-associated antigen 8) (CTLA-8)	Homo sapiens (Human)	155	IL17A	genecards
P22001	reviewed	KCNA3_HUMAN	Potassium voltage-gated channel subfamily A member 3 (HGK5) (HLK3) (HPCN3) (Voltage-gated K(+) channel HuKIII) (Voltage-gated potassium channel subunit Kv1.3)	Homo sapiens (Human)	575	KCNA3	genecards
P58215	reviewed	LOXL3_HUMAN	Lysyl oxidase homolog 3 (EC 1.4.3.-) (EC 1.4.3.13) (Lysyl oxidase-like protein 3)	Homo sapiens (Human)	753	LOXL3	genecards
Q9NS15	reviewed	LTBP3_HUMAN	Latent-transforming growth factor beta-binding protein 3 (LTBP-3)	Homo sapiens (Human)	1303	LTBP3	genecards
Q8IWA4	reviewed	MFN1_HUMAN	Mitofusin-1 (EC 3.6.5.-) (Fzo homolog) (Transmembrane GTPase MFN1)	Homo sapiens (Human)	741	MFN1	genecards
P08493	reviewed	MGP_HUMAN	Matrix Gla protein (MGP) (Cell growth-inhibiting gene 36 protein)	Homo sapiens (Human)	103	MGP	genecards
Q9UH92	reviewed	MLX_HUMAN	Max-like protein X (Class D basic helix-loop-helix protein 13) (bHLHd13) (Max-like bHLHZip protein) (Protein BigMax) (Transcription factor-like protein 4)	Homo sapiens (Human)	298	MLX	genecards
P50219	reviewed	MNX1_HUMAN	Motor neuron and pancreas homeobox protein 1 (Homeobox protein HB9)	Homo sapiens (Human)	401	MNX1	genecards
Q8IZQ8	reviewed	MYCD_HUMAN	Myocardin	Homo sapiens (Human)	938	MYOCD	genecards
Q13562	reviewed	NDF1_HUMAN	Neurogenic differentiation factor 1 (NeuroD) (NeuroD1) (Class A basic helix-loop-helix protein 3) (bHLHa3)	Homo sapiens (Human)	356	NEUROD1	genecards
O75469	reviewed	NR1I2_HUMAN	Nuclear receptor subfamily 1 group I member 2 (Orphan nuclear receptor PAR1) (Orphan nuclear receptor PXR) (Pregnane X receptor) (Steroid and xenobiotic receptor) (SXR)	Homo sapiens (Human)	434	NR1I2	genecards
Q15063	reviewed	POSTN_HUMAN	Periostin (PN) (Osteoblast-specific factor 2) (OSF-2)	Homo sapiens (Human)	836	POSTN	genecards
Q13200	reviewed	PSMD2_HUMAN	26S proteasome non-ATPase regulatory subunit 2 (26S proteasome regulatory subunit RPN1) (26S proteasome regulatory subunit S2) (26S proteasome subunit p97) (Protein 55.11) (Tumor necrosis factor type 1 receptor-associated protein 2)	Homo sapiens (Human)	908	PSMD2	genecards
Q9UL12	reviewed	SARDH_HUMAN	Sarcosine dehydrogenase, mitochondrial (SarDH) (EC 1.5.8.3) (BPR-2)	Homo sapiens (Human)	918	SARDH	genecards
P35237	reviewed	SPB6_HUMAN	Serpin B6 (Cytoplasmic antiproteinase) (CAP) (Peptidase inhibitor 6) (PI-6) (Placental thrombin inhibitor)	Homo sapiens (Human)	376	SERPINB6	genecards
Q8WWT9	reviewed	S13A3_HUMAN	Na(+)/dicarboxylate cotransporter 3 (NaDC-3) (hNaDC3) (Na(+)-coupled carboxylate transporter 3) (NaC3) (Sodium-dependent high-affinity dicarboxylate transporter 2) (Solute carrier family 13 member 3) (SLC13A3)	Homo sapiens (Human)	602	SLC13A3	genecards
O14508	reviewed	SOCS2_HUMAN	Suppressor of cytokine signaling 2 (SOCS-2) (Cytokine-inducible SH2 protein 2) (CIS-2) (STAT-induced STAT inhibitor 2) (SSI-2)	Homo sapiens (Human)	198	SOCS2	genecards
Q9UQ90	reviewed	SPG7_HUMAN	Mitochondrial inner membrane m-AAA protease component paraplegin (EC 3.4.24.-) (EC 3.6.-.-) (Cell matrix adhesion regulator) (Paraplegin) (Spastic paraplegia 7 protein)	Homo sapiens (Human)	795	SPG7	genecards
Q12772	reviewed	SRBP2_HUMAN	Sterol regulatory element-binding protein 2 (SREBP-2) (Class D basic helix-loop-helix protein 2) (bHLHd2) (Sterol regulatory element-binding transcription factor 2) [Cleaved into: Processed sterol regulatory element-binding protein 2 (Transcription factor SREBF2)]	Homo sapiens (Human)	1141	SREBF2	genecards
Q01130	reviewed	SRSF2_HUMAN	Serine/arginine-rich splicing factor 2 (Protein PR264) (Splicing component, 35 kDa) (Splicing factor SC35) (SC-35) (Splicing factor, arginine/serine-rich 2)	Homo sapiens (Human)	221	SRSF2	genecards
Q06520	reviewed	ST2A1_HUMAN	Sulfotransferase 2A1 (ST2A1) (EC 2.8.2.2) (Bile salt sulfotransferase) (EC 2.8.2.14) (Dehydroepiandrosterone sulfotransferase) (DHEA-ST) (DHEA-ST8) (Hydroxysteroid Sulfotransferase) (HST) (ST2) (SULT2A3)	Homo sapiens (Human)	285	SULT2A1	genecards
O43435	reviewed	TBX1_HUMAN	T-box transcription factor TBX1 (T-box protein 1) (Testis-specific T-box protein)	Homo sapiens (Human)	398	TBX1	genecards
Q9Y490	reviewed	TLN1_HUMAN	Talin-1	Homo sapiens (Human)	2541	TLN1	genecards
Q9BX84	reviewed	TRPM6_HUMAN	Transient receptor potential cation channel subfamily M member 6 (EC 2.7.11.1) (Channel kinase 2) (Melastatin-related TRP cation channel 6) [Cleaved into: TRPM6 kinase, cleaved form]	Homo sapiens (Human)	2022	TRPM6	genecards
P07911	reviewed	UROM_HUMAN	Uromodulin (Tamm-Horsfall urinary glycoprotein) (THP) [Cleaved into: Uromodulin, secreted form]	Homo sapiens (Human)	640	UMOD	genecards
Q96QK1	reviewed	VPS35_HUMAN	Vacuolar protein sorting-associated protein 35 (hVPS35) (Maternal-embryonic 3) (Vesicle protein sorting 35)	Homo sapiens (Human)	796	VPS35	genecards
Q9UBB4	reviewed	ATX10_HUMAN	Ataxin-10 (Brain protein E46 homolog) (Spinocerebellar ataxia type 10 protein)	Homo sapiens (Human)	475	ATXN10	genecards
P36544	reviewed	ACHA7_HUMAN	Neuronal acetylcholine receptor subunit alpha-7 (nAChR7) (Nicotinic acetylcholine receptor subunit alpha-7)	Homo sapiens (Human)	502	CHRNA7	genecards
P62633	reviewed	CNBP_HUMAN	CCHC-type zinc finger nucleic acid binding protein (Cellular nucleic acid-binding protein) (CNBP) (Zinc finger protein 9)	Homo sapiens (Human)	177	CNBP	genecards
P26232	reviewed	CTNA2_HUMAN	Catenin alpha-2 (Alpha N-catenin) (Alpha-catenin-related protein)	Homo sapiens (Human)	953	CTNNA2	genecards
Q8WYQ5	reviewed	DGCR8_HUMAN	Microprocessor complex subunit DGCR8 (DiGeorge syndrome critical region 8)	Homo sapiens (Human)	773	DGCR8	genecards
Q9NRI5	reviewed	DISC1_HUMAN	Disrupted in schizophrenia 1 protein	Homo sapiens (Human)	854	DISC1	genecards
Q9NYP7	reviewed	ELOV5_HUMAN	Very long chain fatty acid elongase 5 (EC 2.3.1.199) (3-keto acyl-CoA synthase ELOVL5) (ELOVL fatty acid elongase 5) (ELOVL FA elongase 5) (Elongation of very long chain fatty acids protein 5) (Fatty acid elongase 1) (hELO1) (Very long chain 3-ketoacyl-CoA synthase 5) (Very long chain 3-oxoacyl-CoA synthase 5)	Homo sapiens (Human)	299	ELOVL5	genecards
P20585	reviewed	MSH3_HUMAN	DNA mismatch repair protein Msh3 (hMSH3) (Divergent upstream protein) (DUP) (Mismatch repair protein 1) (MRP1)	Homo sapiens (Human)	1137	MSH3	genecards
Q9H598	reviewed	VIAAT_HUMAN	Vesicular inhibitory amino acid transporter (GABA and glycine transporter) (Solute carrier family 32 member 1) (Vesicular GABA transporter) (hVIAAT)	Homo sapiens (Human)	525	SLC32A1	genecards
Q13049	reviewed	TRI32_HUMAN	E3 ubiquitin-protein ligase TRIM32 (EC 2.3.2.27) (72 kDa Tat-interacting protein) (RING-type E3 ubiquitin transferase TRIM32) (Tripartite motif-containing protein 32) (Zinc finger protein HT2A)	Homo sapiens (Human)	653	TRIM32	genecards
Q6IQ55	reviewed	TTBK2_HUMAN	Tau-tubulin kinase 2 (EC 2.7.11.1)	Homo sapiens (Human)	1244	TTBK2	genecards
P40394	reviewed	ADH7_HUMAN	All-trans-retinol dehydrogenase [NAD(+)] ADH7 (EC 1.1.1.105) (Alcohol dehydrogenase class 4 mu/sigma chain) (EC 1.1.1.1) (Alcohol dehydrogenase class IV mu/sigma chain) (Gastric alcohol dehydrogenase) (Omega-hydroxydecanoate dehydrogenase ADH7) (EC 1.1.1.66) (Retinol dehydrogenase)	Homo sapiens (Human)	386	ADH7	genecards
P12429	reviewed	ANXA3_HUMAN	Annexin A3 (35-alpha calcimedin) (Annexin III) (Annexin-3) (Inositol 1,2-cyclic phosphate 2-phosphohydrolase) (Lipocortin III) (Placental anticoagulant protein III) (PAP-III)	Homo sapiens (Human)	323	ANXA3	genecards
P35414	reviewed	APJ_HUMAN	Apelin receptor (Angiotensin receptor-like 1) (G-protein coupled receptor APJ) (G-protein coupled receptor HG11)	Homo sapiens (Human)	380	APLNR	genecards
Q07960	reviewed	RHG01_HUMAN	Rho GTPase-activating protein 1 (CDC42 GTPase-activating protein) (GTPase-activating protein rhoGAP) (Rho-related small GTPase protein activator) (Rho-type GTPase-activating protein 1) (p50-RhoGAP)	Homo sapiens (Human)	439	ARHGAP1	genecards
P98194	reviewed	AT2C1_HUMAN	Calcium-transporting ATPase type 2C member 1 (ATPase 2C1) (EC 7.2.2.10) (ATP-dependent Ca(2+) pump PMR1) (Ca(2+)/Mn(2+)-ATPase 2C1) (Secretory pathway Ca(2+)-transporting ATPase type 1) (SPCA1)	Homo sapiens (Human)	919	ATP2C1	genecards
Q9Y487	reviewed	VPP2_HUMAN	V-type proton ATPase 116 kDa subunit a 2 (V-ATPase 116 kDa subunit a 2) (Lysosomal H(+)-transporting ATPase V0 subunit a 2) (TJ6) (Vacuolar proton translocating ATPase 116 kDa subunit a isoform 2)	Homo sapiens (Human)	856	ATP6V0A2	genecards
Q8WXE1	reviewed	ATRIP_HUMAN	ATR-interacting protein (ATM and Rad3-related-interacting protein)	Homo sapiens (Human)	791	ATRIP	genecards
O75531	reviewed	BAF_HUMAN	Barrier-to-autointegration factor (Breakpoint cluster region protein 1) [Cleaved into: Barrier-to-autointegration factor, N-terminally processed]	Homo sapiens (Human)	89	BANF1	genecards
Q12830	reviewed	BPTF_HUMAN	Nucleosome-remodeling factor subunit BPTF (Bromodomain and PHD finger-containing transcription factor) (Fetal Alz-50 clone 1 protein) (Fetal Alzheimer antigen)	Homo sapiens (Human)	3046	BPTF	genecards
Q96G97	reviewed	BSCL2_HUMAN	Seipin (Bernardinelli-Seip congenital lipodystrophy type 2 protein)	Homo sapiens (Human)	398	BSCL2	genecards
Q12864	reviewed	CAD17_HUMAN	Cadherin-17 (Intestinal peptide-associated transporter HPT-1) (Liver-intestine cadherin) (LI-cadherin)	Homo sapiens (Human)	832	CDH17	genecards
P31146	reviewed	COR1A_HUMAN	Coronin-1A (Coronin-like protein A) (Clipin-A) (Coronin-like protein p57) (Tryptophan aspartate-containing coat protein) (TACO)	Homo sapiens (Human)	461	CORO1A	genecards
P29762	reviewed	RABP1_HUMAN	Cellular retinoic acid-binding protein 1 (Cellular retinoic acid-binding protein I) (CRABP-I)	Homo sapiens (Human)	137	CRABP1	genecards
Q9UQB3	reviewed	CTND2_HUMAN	Catenin delta-2 (Delta-catenin) (GT24) (Neural plakophilin-related ARM-repeat protein) (NPRAP) (Neurojungin)	Homo sapiens (Human)	1225	CTNND2	genecards
Q96DT5	reviewed	DYH11_HUMAN	Dynein axonemal heavy chain 11 (Axonemal beta dynein heavy chain 11) (Ciliary dynein heavy chain 11)	Homo sapiens (Human)	4516	DNAH11	genecards
Q02413	reviewed	DSG1_HUMAN	Desmoglein-1 (Cadherin family member 4) (Desmosomal glycoprotein 1) (DG1) (DGI) (Pemphigus foliaceus antigen)	Homo sapiens (Human)	1049	DSG1	genecards
O75530	reviewed	EED_HUMAN	Polycomb protein EED (hEED) (Embryonic ectoderm development protein) (WD protein associating with integrin cytoplasmic tails 1) (WAIT-1)	Homo sapiens (Human)	441	EED	genecards
Q14232	reviewed	EI2BA_HUMAN	Translation initiation factor eIF2B subunit alpha (eIF2B GDP-GTP exchange factor subunit alpha)	Homo sapiens (Human)	305	EIF2B1	genecards
Q15485	reviewed	FCN2_HUMAN	Ficolin-2 (37 kDa elastin-binding protein) (Collagen/fibrinogen domain-containing protein 2) (EBP-37) (Ficolin-B) (Ficolin-beta) (Hucolin) (L-ficolin) (Serum lectin p35)	Homo sapiens (Human)	313	FCN2	genecards
P49789	reviewed	FHIT_HUMAN	Bis(5'-adenosyl)-triphosphatase (EC 3.6.1.29) (AP3A hydrolase) (AP3Aase) (Adenosine 5'-monophosphoramidase FHIT) (EC 3.9.1.-) (Adenylylsulfatase) (EC 3.6.2.1) (Adenylylsulfate-ammonia adenylyltransferase) (EC 2.7.7.51) (Diadenosine 5',5'''-P1,P3-triphosphate hydrolase) (Dinucleosidetriphosphatase) (Fragile histidine triad protein)	Homo sapiens (Human)	147	FHIT	genecards
Q99958	reviewed	FOXC2_HUMAN	Forkhead box protein C2 (Forkhead-related protein FKHL14) (Mesenchyme fork head protein 1) (MFH-1 protein) (Transcription factor FKH-14)	Homo sapiens (Human)	501	FOXC2	genecards
Q92538	reviewed	GBF1_HUMAN	Golgi-specific brefeldin A-resistance guanine nucleotide exchange factor 1 (BFA-resistant GEF 1)	Homo sapiens (Human)	1860	GBF1	genecards
P49915	reviewed	GUAA_HUMAN	GMP synthase [glutamine-hydrolyzing] (EC 6.3.5.2) (GMP synthetase) (Glutamine amidotransferase)	Homo sapiens (Human)	693	GMPS	genecards
Q9Y625	reviewed	GPC6_HUMAN	Glypican-6 [Cleaved into: Secreted glypican-6]	Homo sapiens (Human)	555	GPC6	genecards
P09488	reviewed	GSTM1_HUMAN	Glutathione S-transferase Mu 1 (EC 2.5.1.18) (GST HB subunit 4) (GST class-mu 1) (GSTM1-1) (GSTM1a-1a) (GSTM1b-1b) (GTH4)	Homo sapiens (Human)	218	GSTM1	genecards
P10412	reviewed	H14_HUMAN	Histone H1.4 (Histone H1b) (Histone H1s-4)	Homo sapiens (Human)	219	H1-4	genecards
Q04756	reviewed	HGFA_HUMAN	Hepatocyte growth factor activator serine protease (HGF activator) (HGFA) (HGFA serine protease) (EC 3.4.21.-) (Serine protease HGFAC) [Cleaved into: Hepatocyte growth factor activator short chain; Hepatocyte growth factor activator long chain]	Homo sapiens (Human)	655	HGFAC	genecards
P40933	reviewed	IL15_HUMAN	Interleukin-15 (IL-15)	Homo sapiens (Human)	162	IL15	genecards
P15248	reviewed	IL9_HUMAN	Interleukin-9 (IL-9) (Cytokine P40) (T-cell growth factor P40)	Homo sapiens (Human)	144	IL9	genecards
P46940	reviewed	IQGA1_HUMAN	Ras GTPase-activating-like protein IQGAP1 (p195)	Homo sapiens (Human)	1657	IQGAP1	genecards
Q9H7Z6	reviewed	KAT8_HUMAN	Histone acetyltransferase KAT8 (EC 2.3.1.48) (Lysine acetyltransferase 8) (MOZ, YBF2/SAS3, SAS2 and TIP60 protein 1) (MYST-1) (Males-absent on the first protein homolog) (hMOF) (Protein acetyltransferase KAT8) (EC 2.3.1.-) (Protein propionyltransferase KAT8) (EC 2.3.1.-)	Homo sapiens (Human)	458	KAT8	genecards
Q9NR82	reviewed	KCNQ5_HUMAN	Potassium voltage-gated channel subfamily KQT member 5 (KQT-like 5) (Potassium channel subunit alpha KvLQT5) (Voltage-gated potassium channel subunit Kv7.5)	Homo sapiens (Human)	932	KCNQ5	genecards
O60333	reviewed	KIF1B_HUMAN	Kinesin-like protein KIF1B (Klp) (EC 5.6.1.3)	Homo sapiens (Human)	1816	KIF1B	genecards
Q07866	reviewed	KLC1_HUMAN	Kinesin light chain 1 (KLC 1)	Homo sapiens (Human)	573	KLC1	genecards
Q96I59	reviewed	SYNM_HUMAN	Asparaginyl-tRNA synthetase (AsnRS) (NARS2) (EC 6.1.1.22) (Asparagine--tRNA ligase, mitochondrial)	Homo sapiens (Human)	477	NARS2	genecards
Q9Y618	reviewed	NCOR2_HUMAN	Nuclear receptor corepressor 2 (N-CoR2) (CTG repeat protein 26) (SMAP270) (Silencing mediator of retinoic acid and thyroid hormone receptor) (SMRT) (T3 receptor-associating factor) (TRAC) (Thyroid-, retinoic-acid-receptor-associated corepressor)	Homo sapiens (Human)	2514	NCOR2	genecards
O95394	reviewed	AGM1_HUMAN	Phosphoacetylglucosamine mutase (PAGM) (EC 5.4.2.3) (Acetylglucosamine phosphomutase) (N-acetylglucosamine-phosphate mutase) (Phosphoglucomutase-3) (PGM 3)	Homo sapiens (Human)	542	PGM3	genecards
Q9P0L9	reviewed	PK2L1_HUMAN	Polycystin-2-like protein 1 (Polycystin-2L1) (Polycystic kidney disease 2-like 1 protein) (Polycystin-2 homolog) (Polycystin-L) (Polycystin-L1)	Homo sapiens (Human)	805	PKD2L1	genecards
Q9UGP5	reviewed	DPOLL_HUMAN	DNA polymerase lambda (Pol Lambda) (EC 2.7.7.7) (EC 4.2.99.-) (DNA polymerase beta-2) (Pol beta2) (DNA polymerase kappa)	Homo sapiens (Human)	575	POLL	genecards
Q16821	reviewed	PPR3A_HUMAN	Protein phosphatase 1 regulatory subunit 3A (Protein phosphatase 1 glycogen-associated regulatory subunit) (Protein phosphatase type-1 glycogen targeting subunit) (RG1)	Homo sapiens (Human)	1122	PPP1R3A	genecards
P56730	reviewed	NETR_HUMAN	Neurotrypsin (EC 3.4.21.-) (Leydin) (Motopsin) (Serine protease 12)	Homo sapiens (Human)	875	PRSS12	genecards
O00487	reviewed	PSDE_HUMAN	26S proteasome non-ATPase regulatory subunit 14 (EC 3.4.19.-) (26S proteasome regulatory subunit RPN11) (26S proteasome-associated PAD1 homolog 1)	Homo sapiens (Human)	310	PSMD14	genecards
Q9NS23	reviewed	RASF1_HUMAN	Ras association domain-containing protein 1	Homo sapiens (Human)	344	RASSF1	genecards
Q9HCK4	reviewed	ROBO2_HUMAN	Roundabout homolog 2	Homo sapiens (Human)	1378	ROBO2	genecards
P51449	reviewed	RORG_HUMAN	Nuclear receptor ROR-gamma (Nuclear receptor RZR-gamma) (Nuclear receptor subfamily 1 group F member 3) (RAR-related orphan receptor C) (Retinoid-related orphan receptor-gamma)	Homo sapiens (Human)	518	RORC	genecards
Q15436	reviewed	SC23A_HUMAN	Protein transport protein Sec23A (hSec23A) (SEC23-related protein A)	Homo sapiens (Human)	765	SEC23A	genecards
P12757	reviewed	SKIL_HUMAN	Ski-like protein (Ski-related oncogene) (Ski-related protein)	Homo sapiens (Human)	684	SKIL	genecards
Q86YT5	reviewed	S13A5_HUMAN	Na(+)/citrate cotransporter (NaCT) (Sodium-coupled citrate transporter) (Sodium-dependent citrate transporter) (Solute carrier family 13 member 5)	Homo sapiens (Human)	568	SLC13A5	genecards
P08195	reviewed	4F2_HUMAN	Amino acid transporter heavy chain SLC3A2 (4F2 cell-surface antigen heavy chain) (4F2hc) (4F2 heavy chain antigen) (Lymphocyte activation antigen 4F2 large subunit) (Solute carrier family 3 member 2) (CD antigen CD98)	Homo sapiens (Human)	630	SLC3A2	genecards
Q99717	reviewed	SMAD5_HUMAN	Mothers against decapentaplegic homolog 5 (MAD homolog 5) (Mothers against DPP homolog 5) (JV5-1) (SMAD family member 5) (SMAD 5) (Smad5) (hSmad5)	Homo sapiens (Human)	465	SMAD5	genecards
P35712	reviewed	SOX6_HUMAN	Transcription factor SOX-6	Homo sapiens (Human)	828	SOX6	genecards
P18405	reviewed	S5A1_HUMAN	3-oxo-5-alpha-steroid 4-dehydrogenase 1 (EC 1.3.1.22) (SR type 1) (Steroid 5-alpha-reductase 1) (S5AR 1)	Homo sapiens (Human)	259	SRD5A1	genecards
Q9UMX1	reviewed	SUFU_HUMAN	Suppressor of fused homolog (SUFUH)	Homo sapiens (Human)	484	SUFU	genecards
Q92844	reviewed	TANK_HUMAN	TRAF family member-associated NF-kappa-B activator (TRAF-interacting protein) (I-TRAF)	Homo sapiens (Human)	425	TANK	genecards
O43734	reviewed	CIKS_HUMAN	E3 ubiquitin ligase TRAF3IP2 (EC 2.3.2.27) (Adapter protein CIKS) (Connection to IKK and SAPK/JNK) (E3 ubiquitin-protein ligase CIKS) (Nuclear factor NF-kappa-B activator 1) (ACT1) (TRAF3-interacting protein 2)	Homo sapiens (Human)	574	TRAF3IP2	genecards
P43897	reviewed	EFTS_HUMAN	Elongation factor Ts, mitochondrial (EF-Ts) (EF-TsMt)	Homo sapiens (Human)	325	TSFM	genecards
Q16851	reviewed	UGPA_HUMAN	UTP--glucose-1-phosphate uridylyltransferase (EC 2.7.7.9) (UDP-glucose pyrophosphorylase) (UDPGP) (UGPase)	Homo sapiens (Human)	508	UGP2	genecards
P22310	reviewed	UD14_HUMAN	UDP-glucuronosyltransferase 1A4 (UGT1A4) (EC 2.4.1.17) (Bilirubin-specific UDPGT isozyme 2) (hUG-BR2) (UDP-glucuronosyltransferase 1-4) (UDPGT 1-4) (UGT1*4) (UGT1-04) (UGT1.4) (UDP-glucuronosyltransferase 1-D) (UGT-1D) (UGT1D)	Homo sapiens (Human)	534	UGT1A4	genecards
P19224	reviewed	UD16_HUMAN	UDP-glucuronosyltransferase 1A6 (UGT1A6) (EC 2.4.1.17) (Phenol-metabolizing UDP-glucuronosyltransferase) (UDP-glucuronosyltransferase 1-6) (UDPGT 1-6) (UGT1*6) (UGT1-06) (UGT1.6) (UDP-glucuronosyltransferase 1-F) (UGT-1F) (UGT1F)	Homo sapiens (Human)	532	UGT1A6	genecards
P16662	reviewed	UD2B7_HUMAN	UDP-glucuronosyltransferase 2B7 (UDPGT 2B7) (UGT2B7) (EC 2.4.1.17) (3,4-catechol estrogen-specific UDPGT) (UDP-glucuronosyltransferase 2B9) (UDPGT 2B9) (UDPGTh-2)	Homo sapiens (Human)	529	UGT2B7	genecards
P26640	reviewed	SYVC_HUMAN	Valine--tRNA ligase (EC 6.1.1.9) (Protein G7a) (Valyl-tRNA synthetase) (ValRS)	Homo sapiens (Human)	1264	VARS1	genecards
Q9BPX6	reviewed	MICU1_HUMAN	Calcium uptake protein 1, mitochondrial (Atopy-related autoantigen CALC) (ara CALC) (Calcium-binding atopy-related autoantigen 1) (allergen Hom s 4)	Homo sapiens (Human)	476	MICU1	genecards
P18089	reviewed	ADA2B_HUMAN	Alpha-2B adrenergic receptor (Alpha-2 adrenergic receptor subtype C2) (Alpha-2B adrenoreceptor) (Alpha-2B adrenoceptor) (Alpha-2BAR)	Homo sapiens (Human)	450	ADRA2B	genecards
Q9Y4U1	reviewed	MMAC_HUMAN	Cyanocobalamin reductase / alkylcobalamin dealkylase (Alkylcobalamin:glutathione S-alkyltransferase) (EC 2.5.1.151) (CblC) (Cyanocobalamin reductase (cyanide-eliminating)) (EC 1.16.1.6) (Methylmalonic aciduria and homocystinuria type C protein) (MMACHC)	Homo sapiens (Human)	282	MMACHC	genecards
Q9HD40	reviewed	SPCS_HUMAN	O-phosphoseryl-tRNA(Sec) selenium transferase (EC 2.9.1.2) (Liver-pancreas antigen) (LP) (SLA-p35) (SLA/LP autoantigen) (Selenocysteine synthase) (Sec synthase) (Selenocysteinyl-tRNA(Sec) synthase) (Sep-tRNA:Sec-tRNA synthase) (SepSecS) (Soluble liver antigen) (SLA) (UGA suppressor tRNA-associated protein) (tRNA(Ser/Sec)-associated antigenic protein)	Homo sapiens (Human)	501	SEPSECS	genecards
Q14542	reviewed	S29A2_HUMAN	Equilibrative nucleoside transporter 2 (hENT2) (36 kDa nucleolar protein HNP36) (Delayed-early response protein 12) (Equilibrative nitrobenzylmercaptopurine riboside-insensitive nucleoside transporter) (Equilibrative NBMPR-insensitive nucleoside transporter) (Hydrophobic nucleolar protein, 36 kDa) (Nucleoside transporter, ei-type) (Solute carrier family 29 member 2)	Homo sapiens (Human)	456	SLC29A2	genecards
Q9BZD2	reviewed	S29A3_HUMAN	Equilibrative nucleoside transporter 3 (hENT3) (Solute carrier family 29 member 3)	Homo sapiens (Human)	475	SLC29A3	genecards
P25021	reviewed	HRH2_HUMAN	Histamine H2 receptor (H2R) (HH2R) (Gastric receptor I)	Homo sapiens (Human)	359	HRH2	genecards
Q14703	reviewed	MBTP1_HUMAN	Membrane-bound transcription factor site-1 protease (EC 3.4.21.112) (Endopeptidase S1P) (Subtilisin/kexin-isozyme 1) (SKI-1)	Homo sapiens (Human)	1052	MBTPS1	genecards
Q96LT7	reviewed	CI072_HUMAN	Guanine nucleotide exchange factor C9orf72	Homo sapiens (Human)	481	C9orf72	genecards
O00470	reviewed	MEIS1_HUMAN	Homeobox protein Meis1	Homo sapiens (Human)	390	MEIS1	genecards
P56645	reviewed	PER3_HUMAN	Period circadian protein homolog 3 (hPER3) (Cell growth-inhibiting gene 13 protein) (Circadian clock protein PERIOD 3)	Homo sapiens (Human)	1201	PER3	genecards
Q9UBU3	reviewed	GHRL_HUMAN	Appetite-regulating hormone (Growth hormone secretagogue) (Growth hormone-releasing peptide) (Motilin-related peptide) (Protein M46) [Cleaved into: Ghrelin-27; Ghrelin-28 (Ghrelin); Obestatin]	Homo sapiens (Human)	117	GHRL	genecards
O95935	reviewed	TBX18_HUMAN	T-box transcription factor TBX18 (T-box protein 18)	Homo sapiens (Human)	607	TBX18	genecards
Q86XK2	reviewed	FBX11_HUMAN	F-box only protein 11 (Protein arginine N-methyltransferase 9) (Vitiligo-associated protein 1) (VIT-1)	Homo sapiens (Human)	927	FBXO11	genecards
Q9UJ98	reviewed	STAG3_HUMAN	Cohesin subunit SA-3 (SCC3 homolog 3) (Stromal antigen 3) (Stromalin-3)	Homo sapiens (Human)	1225	STAG3	genecards
Q16650	reviewed	TBR1_HUMAN	T-box brain protein 1 (T-brain-1) (TBR-1) (TES-56)	Homo sapiens (Human)	682	TBR1	genecards
Q4FZB7	reviewed	KMT5B_HUMAN	Histone-lysine N-methyltransferase KMT5B (Lysine N-methyltransferase 5B) (Lysine-specific methyltransferase 5B) (Suppressor of variegation 4-20 homolog 1) (Su(var)4-20 homolog 1) (Suv4-20h1) ([histone H4]-N-methyl-L-lysine20 N-methyltransferase KMT5B) (EC 2.1.1.362) ([histone H4]-lysine20 N-methyltransferase KMT5B) (EC 2.1.1.361)	Homo sapiens (Human)	885	KMT5B	genecards
P24298	reviewed	ALAT1_HUMAN	Alanine aminotransferase 1 (ALT1) (EC 2.6.1.2) (Glutamate pyruvate transaminase 1) (GPT 1) (Glutamic--alanine transaminase 1) (Glutamic--pyruvic transaminase 1)	Homo sapiens (Human)	496	GPT	genecards
O00327	reviewed	BMAL1_HUMAN	Basic helix-loop-helix ARNT-like protein 1 (Aryl hydrocarbon receptor nuclear translocator-like protein 1) (Basic-helix-loop-helix-PAS protein MOP3) (Brain and muscle ARNT-like 1) (Class E basic helix-loop-helix protein 5) (bHLHe5) (Member of PAS protein 3) (PAS domain-containing protein 3) (bHLH-PAS protein JAP3)	Homo sapiens (Human)	626	BMAL1	genecards
Q8N159	reviewed	NAGS_HUMAN	N-acetylglutamate synthase, mitochondrial (EC 2.3.1.1) (Amino-acid acetyltransferase) [Cleaved into: N-acetylglutamate synthase long form; N-acetylglutamate synthase short form; N-acetylglutamate synthase conserved domain form]	Homo sapiens (Human)	534	NAGS	genecards
Q9UIG0	reviewed	BAZ1B_HUMAN	Tyrosine-protein kinase BAZ1B (EC 2.7.10.2) (Bromodomain adjacent to zinc finger domain protein 1B) (Williams syndrome transcription factor) (Williams-Beuren syndrome chromosomal region 10 protein) (Williams-Beuren syndrome chromosomal region 9 protein) (hWALp2)	Homo sapiens (Human)	1483	BAZ1B	genecards
O15265	reviewed	ATX7_HUMAN	Ataxin-7 (Spinocerebellar ataxia type 7 protein)	Homo sapiens (Human)	892	ATXN7	genecards
O15534	reviewed	PER1_HUMAN	Period circadian protein homolog 1 (hPER1) (Circadian clock protein PERIOD 1) (Circadian pacemaker protein Rigui)	Homo sapiens (Human)	1290	PER1	genecards
P23510	reviewed	TNFL4_HUMAN	Tumor necrosis factor ligand superfamily member 4 (Glycoprotein Gp34) (OX40 ligand) (OX40L) (TAX transcriptionally-activated glycoprotein 1) (CD antigen CD252)	Homo sapiens (Human)	183	TNFSF4	genecards
O95528	reviewed	GTR10_HUMAN	Solute carrier family 2, facilitated glucose transporter member 10 (Glucose transporter type 10) (GLUT-10)	Homo sapiens (Human)	541	SLC2A10	genecards
P51801	reviewed	CLCKB_HUMAN	Chloride channel protein ClC-Kb (Chloride channel Kb) (ClC-K2)	Homo sapiens (Human)	687	CLCNKB	genecards
P05543	reviewed	THBG_HUMAN	Thyroxine-binding globulin (Serpin A7) (T4-binding globulin)	Homo sapiens (Human)	415	SERPINA7	genecards
P12270	reviewed	TPR_HUMAN	Nucleoprotein TPR (Megator) (NPC-associated intranuclear protein) (Translocated promoter region protein)	Homo sapiens (Human)	2363	TPR	genecards
P51816	reviewed	AFF2_HUMAN	AF4/FMR2 family member 2 (Protein FMR-2) (FMR2P) (Protein Ox19)	Homo sapiens (Human)	1311	AFF2	genecards
P30419	reviewed	NMT1_HUMAN	Glycylpeptide N-tetradecanoyltransferase 1 (EC 2.3.1.97) (Myristoyl-CoA:protein N-myristoyltransferase 1) (HsNMT1) (NMT 1) (Type I N-myristoyltransferase) (Peptide N-myristoyltransferase 1) (Protein-lysine myristoyltransferase NMT1) (EC 2.3.1.-)	Homo sapiens (Human)	496	NMT1	genecards
O95071	reviewed	UBR5_HUMAN	E3 ubiquitin-protein ligase UBR5 (EC 2.3.2.26) (E3 ubiquitin-protein ligase, HECT domain-containing 1) (Hyperplastic discs protein homolog) (hHYD) (Progestin-induced protein)	Homo sapiens (Human)	2799	UBR5	genecards
P01275	reviewed	GLUC_HUMAN	Pro-glucagon [Cleaved into: Glicentin; Glicentin-related polypeptide (GRPP); Oxyntomodulin (OXM) (OXY); Glucagon; Glucagon-like peptide 1 (GLP-1) (Incretin hormone); Glucagon-like peptide 1(7-37) (GLP-1(7-37)); Glucagon-like peptide 1(7-36) (GLP-1(7-36)); Glucagon-like peptide 2 (GLP-2)]	Homo sapiens (Human)	180	GCG	genecards
P20366	reviewed	TKN1_HUMAN	Protachykinin-1 (PPT) [Cleaved into: Substance P; Neurokinin A (NKA) (Neuromedin L) (Substance K); Neuropeptide K (NPK); Neuropeptide gamma; C-terminal-flanking peptide]	Homo sapiens (Human)	129	TAC1	genecards
P10746	reviewed	HEM4_HUMAN	Uroporphyrinogen-III synthase (UROIIIS) (UROS) (EC 4.2.1.75) (Hydroxymethylbilane hydrolyase [cyclizing]) (Uroporphyrinogen-III cosynthase)	Homo sapiens (Human)	265	Mgu	genecards
O60936	reviewed	NOL3_HUMAN	Nucleolar protein 3 (Apoptosis repressor with CARD) (Muscle-enriched cytoplasmic protein) (Myp) (Nucleolar protein of 30 kDa) (Nop30)	Homo sapiens (Human)	208	NOL3	genecards
P26441	reviewed	CNTF_HUMAN	Ciliary neurotrophic factor (CNTF)	Homo sapiens (Human)	200	CNTF	genecards
O76075	reviewed	DFFB_HUMAN	DNA fragmentation factor subunit beta (EC 3.-.-.-) (Caspase-activated deoxyribonuclease) (CAD) (Caspase-activated DNase) (Caspase-activated nuclease) (CPAN) (DNA fragmentation factor 40 kDa subunit) (DFF-40)	Homo sapiens (Human)	338	DFFB	genecards
Q8WXH2	reviewed	JPH3_HUMAN	Junctophilin-3 (JP-3) (Junctophilin type 3) (Trinucleotide repeat-containing gene 22 protein)	Homo sapiens (Human)	748	JPH3	genecards
Q96IZ0	reviewed	PAWR_HUMAN	PRKC apoptosis WT1 regulator protein (Prostate apoptosis response 4 protein) (Par-4)	Homo sapiens (Human)	340	PAWR	genecards
Q9UNA4	reviewed	POLI_HUMAN	DNA polymerase iota (EC 2.7.7.7) (Eta2) (RAD30 homolog B)	Homo sapiens (Human)	740	POLI	genecards
Q9HD89	reviewed	RETN_HUMAN	Resistin (Adipose tissue-specific secretory factor) (ADSF) (C/EBP-epsilon-regulated myeloid-specific secreted cysteine-rich protein) (Cysteine-rich secreted protein A12-alpha-like 2) (Cysteine-rich secreted protein FIZZ3)	Homo sapiens (Human)	108	RETN	genecards
Q9UHD9	reviewed	UBQL2_HUMAN	Ubiquilin-2 (Chap1) (DSK2 homolog) (Protein linking IAP with cytoskeleton 2) (PLIC-2) (hPLIC-2) (Ubiquitin-like product Chap1/Dsk2)	Homo sapiens (Human)	624	UBQLN2	genecards
Q9H221	reviewed	ABCG8_HUMAN	ATP-binding cassette sub-family G member 8 (EC 7.6.2.-) (Sterolin-2)	Homo sapiens (Human)	673	ABCG8	genecards
O75508	reviewed	CLD11_HUMAN	Claudin-11 (Oligodendrocyte-specific protein)	Homo sapiens (Human)	207	CLDN11	genecards
Q9H3Z4	reviewed	DNJC5_HUMAN	DnaJ homolog subfamily C member 5 (Ceroid-lipofuscinosis neuronal protein 4) (Cysteine string protein) (CSP)	Homo sapiens (Human)	198	DNAJC5	genecards
Q86UL8	reviewed	MAGI2_HUMAN	Membrane-associated guanylate kinase, WW and PDZ domain-containing protein 2 (Atrophin-1-interacting protein 1) (AIP-1) (Atrophin-1-interacting protein A) (Membrane-associated guanylate kinase inverted 2) (MAGI-2)	Homo sapiens (Human)	1455	MAGI2	genecards
Q14676	reviewed	MDC1_HUMAN	Mediator of DNA damage checkpoint protein 1 (Nuclear factor with BRCT domains 1)	Homo sapiens (Human)	2089	MDC1	genecards
Q9NST1	reviewed	PLPL3_HUMAN	1-acylglycerol-3-phosphate O-acyltransferase PNPLA3 (EC 2.3.1.51) (Acylglycerol transacylase) (Adiponutrin) (ADPN) (Calcium-independent phospholipase A2-epsilon) (iPLA2-epsilon) (EC 3.1.1.4) (Lysophosphatidic acid acyltransferase) (Patatin-like phospholipase domain-containing protein 3) (EC 3.1.1.3)	Homo sapiens (Human)	481	PNPLA3	genecards
Q06587	reviewed	RING1_HUMAN	E3 ubiquitin-protein ligase RING1 (EC 2.3.2.27) (Polycomb complex protein RING1) (RING finger protein 1) (RING-type E3 ubiquitin transferase RING1) (Really interesting new gene 1 protein)	Homo sapiens (Human)	406	RING1	genecards
Q9Y6X0	reviewed	SETBP_HUMAN	SET-binding protein (SEB)	Homo sapiens (Human)	1596	SETBP1	genecards
Q12908	reviewed	NTCP2_HUMAN	Ileal sodium/bile acid cotransporter (Apical sodium-dependent bile acid transporter) (ASBT) (Ileal Na(+)/bile acid cotransporter) (Ileal sodium-dependent bile acid transporter) (IBAT) (ISBT) (Na(+)-dependent ileal bile acid transporter) (Sodium/taurocholate cotransporting polypeptide, ileal) (Solute carrier family 10 member 2)	Homo sapiens (Human)	348	SLC10A2	genecards
Q07666	reviewed	KHDR1_HUMAN	KH domain-containing, RNA-binding, signal transduction-associated protein 1 (GAP-associated tyrosine phosphoprotein p62) (Src-associated in mitosis 68 kDa protein) (Sam68) (p21 Ras GTPase-activating protein-associated p62) (p68)	Homo sapiens (Human)	443	KHDRBS1	genecards
Q96BD5	reviewed	PF21A_HUMAN	PHD finger protein 21A (BHC80a) (BRAF35-HDAC complex protein BHC80)	Homo sapiens (Human)	680	PHF21A	genecards
Q96PX8	reviewed	SLIK1_HUMAN	SLIT and NTRK-like protein 1 (Leucine-rich repeat-containing protein 12)	Homo sapiens (Human)	696	SLITRK1	genecards
O76031	reviewed	CLPX_HUMAN	ATP-dependent clpX-like chaperone, mitochondrial (EC 3.6.4.10) (ATP-dependent Clp protease ATP-binding subunit clpX-like, mitochondrial) (Caseinolytic mitochondrial matrix peptidase chaperone subunit X)	Homo sapiens (Human)	633	CLPX	genecards
P54707	reviewed	AT12A_HUMAN	Potassium-transporting ATPase alpha chain 2 (HK alpha 2) (Non-gastric H(+)/K(+) ATPase subunit alpha) (EC 7.2.2.19) (Non-gastric Na(+)/K(+) ATPase subunit alpha) (EC 7.2.2.13) (Proton pump) (Sodium pump)	Homo sapiens (Human)	1039	ATP12A	genecards
P04278	reviewed	SHBG_HUMAN	Sex hormone-binding globulin (SHBG) (Sex steroid-binding protein) (SBP) (Testis-specific androgen-binding protein) (ABP) (Testosterone-estradiol-binding globulin) (TeBG) (Testosterone-estrogen-binding globulin)	Homo sapiens (Human)	402	SHBG	genecards
Q9ULV0	reviewed	MYO5B_HUMAN	Unconventional myosin-Vb	Homo sapiens (Human)	1848	MYO5B	genecards
Q9NQA5	reviewed	TRPV5_HUMAN	Transient receptor potential cation channel subfamily V member 5 (TrpV5) (Calcium transport protein 2) (CaT2) (Epithelial calcium channel 1) (ECaC) (ECaC1) (Osm-9-like TRP channel 3) (OTRPC3)	Homo sapiens (Human)	729	TRPV5	genecards
P06307	reviewed	CCKN_HUMAN	Cholecystokinin (CCK) [Cleaved into: Cholecystokinin-58 (CCK58); Cholecystokinin-58 desnonopeptide ((1-49)-CCK58); Cholecystokinin-39 (CCK39); Cholecystokinin-33 (CCK33); Cholecystokinin-25 (CCK25); Cholecystokinin-18 (CCK18); Cholecystokinin-12 (CCK12); Cholecystokinin-8 (CCK8); Cholecystokinin-7 (CCK7); Cholecystokinin-5 (CCK5)]	Homo sapiens (Human)	115	CCK	genecards
Q9NZK5	reviewed	ADA2_HUMAN	Adenosine deaminase 2 (EC 3.5.4.4) (Cat eye syndrome critical region protein 1)	Homo sapiens (Human)	511	ADA2	genecards
O60755	reviewed	GALR3_HUMAN	Galanin receptor type 3 (GAL3-R) (GALR-3)	Homo sapiens (Human)	368	GALR3	genecards
Q14624	reviewed	ITIH4_HUMAN	Inter-alpha-trypsin inhibitor heavy chain H4 (ITI heavy chain H4) (ITI-HC4) (Inter-alpha-inhibitor heavy chain 4) (Inter-alpha-trypsin inhibitor family heavy chain-related protein) (IHRP) (Plasma kallikrein sensitive glycoprotein 120) (Gp120) (PK-120) [Cleaved into: 70 kDa inter-alpha-trypsin inhibitor heavy chain H4; 35 kDa inter-alpha-trypsin inhibitor heavy chain H4]	Homo sapiens (Human)	930	ITIH4	genecards
P47972	reviewed	NPTX2_HUMAN	Neuronal pentraxin-2 (NP2) (Neuronal pentraxin II) (NP-II)	Homo sapiens (Human)	431	NPTX2	genecards
P54219	reviewed	VMAT1_HUMAN	Chromaffin granule amine transporter (Solute carrier family 18 member 1) (Vesicular amine transporter 1) (VAT1)	Homo sapiens (Human)	525	SLC18A1	genecards
P55286	reviewed	CADH8_HUMAN	Cadherin-8	Homo sapiens (Human)	799	CDH8	genecards
Q9HB96	reviewed	FANCE_HUMAN	Fanconi anemia group E protein (Protein FACE)	Homo sapiens (Human)	536	FANCE	genecards
Q8IYU2	reviewed	HACE1_HUMAN	E3 ubiquitin-protein ligase HACE1 (EC 2.3.2.26) (HECT domain and ankyrin repeat-containing E3 ubiquitin-protein ligase 1) (HECT-type E3 ubiquitin transferase HACE1)	Homo sapiens (Human)	909	HACE1	genecards
P14653	reviewed	HXB1_HUMAN	Homeobox protein Hox-B1 (Homeobox protein Hox-2I)	Homo sapiens (Human)	301	HOXB1	genecards
P30939	reviewed	5HT1F_HUMAN	5-hydroxytryptamine receptor 1F (5-HT-1F) (5-HT1F) (Serotonin receptor 1F)	Homo sapiens (Human)	366	HTR1F	genecards
Q6ZN17	reviewed	LN28B_HUMAN	Protein lin-28 homolog B (Lin-28B)	Homo sapiens (Human)	250	LIN28B	genecards
P42704	reviewed	LPPRC_HUMAN	Leucine-rich PPR motif-containing protein, mitochondrial (130 kDa leucine-rich protein) (LRP 130) (GP130)	Homo sapiens (Human)	1394	LRPPRC	genecards
P36941	reviewed	TNR3_HUMAN	Tumor necrosis factor receptor superfamily member 3 (Lymphotoxin-beta receptor) (Tumor necrosis factor C receptor) (Tumor necrosis factor receptor 2-related protein) (Tumor necrosis factor receptor type III) (TNF-RIII) (TNFR-III)	Homo sapiens (Human)	435	LTBR	genecards
Q9UJ68	reviewed	MSRA_HUMAN	Mitochondrial peptide methionine sulfoxide reductase (EC 1.8.4.11) (Peptide-methionine (S)-S-oxide reductase) (Peptide Met(O) reductase) (Protein-methionine-S-oxide reductase) (PMSR)	Homo sapiens (Human)	235	MSRA	genecards
Q15077	reviewed	P2RY6_HUMAN	P2Y purinoceptor 6 (P2Y6)	Homo sapiens (Human)	328	P2RY6	genecards
P19021	reviewed	AMD_HUMAN	Peptidyl-glycine alpha-amidating monooxygenase (PAM) [Includes: Peptidylglycine alpha-hydroxylating monooxygenase (PHM) (EC 1.14.17.3); Peptidyl-alpha-hydroxyglycine alpha-amidating lyase (EC 4.3.2.5) (Peptidylamidoglycolate lyase) (PAL)]	Homo sapiens (Human)	973	PAM	genecards
Q96QU1	reviewed	PCD15_HUMAN	Protocadherin-15	Homo sapiens (Human)	1955	PCDH15	genecards
P49642	reviewed	PRI1_HUMAN	DNA primase small subunit (EC 2.7.7.102) (DNA primase 49 kDa subunit) (p49)	Homo sapiens (Human)	420	PRIM1	genecards
P13861	reviewed	KAP2_HUMAN	cAMP-dependent protein kinase type II-alpha regulatory subunit	Homo sapiens (Human)	404	PRKAR2A	genecards
P57078	reviewed	RIPK4_HUMAN	Receptor-interacting serine/threonine-protein kinase 4 (EC 2.7.11.1) (Ankyrin repeat domain-containing protein 3) (PKC-delta-interacting protein kinase)	Homo sapiens (Human)	832	RIPK4	genecards
Q13275	reviewed	SEM3F_HUMAN	Semaphorin-3F (Sema III/F) (Semaphorin IV) (Sema IV)	Homo sapiens (Human)	785	SEMA3F	genecards
O15533	reviewed	TPSN_HUMAN	Tapasin (TPN) (TPSN) (NGS-17) (TAP-associated protein) (TAP-binding protein)	Homo sapiens (Human)	448	TAPBP	genecards
Q2M2I8	reviewed	AAK1_HUMAN	AP2-associated protein kinase 1 (EC 2.7.11.1) (Adaptor-associated kinase 1)	Homo sapiens (Human)	961	AAK1	genecards
P10147	reviewed	CCL3_HUMAN	C-C motif chemokine 3 (G0/G1 switch regulatory protein 19-1) (Macrophage inflammatory protein 1-alpha) (MIP-1-alpha) (PAT 464.1) (SIS-beta) (Small-inducible cytokine A3) (Tonsillar lymphocyte LD78 alpha protein) [Cleaved into: MIP-1-alpha(4-69) (LD78-alpha(4-69))]	Homo sapiens (Human)	92	CCL3	genecards
O14618	reviewed	CCS_HUMAN	Copper chaperone for superoxide dismutase (Superoxide dismutase copper chaperone)	Homo sapiens (Human)	274	CCS	genecards
Q03591	reviewed	FHR1_HUMAN	Complement factor H-related protein 1 (FHR-1) (H factor-like protein 1) (FHL-1) (H-factor-like 1) (H36)	Homo sapiens (Human)	330	CFHR1	genecards
O15551	reviewed	CLD3_HUMAN	Claudin-3 (Clostridium perfringens enterotoxin receptor 2) (CPE-R 2) (CPE-receptor 2) (Rat ventral prostate.1 protein homolog) (hRVP1)	Homo sapiens (Human)	220	CLDN3	genecards
O14493	reviewed	CLD4_HUMAN	Claudin-4 (Clostridium perfringens enterotoxin receptor) (CPE-R) (CPE-receptor) (Williams-Beuren syndrome chromosomal region 8 protein)	Homo sapiens (Human)	209	CLDN4	genecards
Q14055	reviewed	CO9A2_HUMAN	Collagen alpha-2(IX) chain	Homo sapiens (Human)	689	COL9A2	genecards
P09919	reviewed	CSF3_HUMAN	Granulocyte colony-stimulating factor (G-CSF) (Pluripoietin) (Filgrastim) (Lenograstim)	Homo sapiens (Human)	207	CSF3	genecards
P98095	reviewed	FBLN2_HUMAN	Fibulin-2 (FIBL-2)	Homo sapiens (Human)	1184	FBLN2	genecards
Q96AY3	reviewed	FKB10_HUMAN	Peptidyl-prolyl cis-trans isomerase FKBP10 (PPIase FKBP10) (EC 5.2.1.8) (65 kDa FK506-binding protein) (65 kDa FKBP) (FKBP-65) (FK506-binding protein 10) (FKBP-10) (Immunophilin FKBP65) (Rotamase)	Homo sapiens (Human)	582	FKBP10	genecards
Q06828	reviewed	FMOD_HUMAN	Fibromodulin (FM) (Collagen-binding 59 kDa protein) (Keratan sulfate proteoglycan fibromodulin) (KSPG fibromodulin)	Homo sapiens (Human)	376	FMOD	genecards
O95166	reviewed	GBRAP_HUMAN	Gamma-aminobutyric acid receptor-associated protein (GABA(A) receptor-associated protein) (MM46)	Homo sapiens (Human)	117	GABARAP	genecards
P60520	reviewed	GBRL2_HUMAN	Gamma-aminobutyric acid receptor-associated protein-like 2 (GABA(A) receptor-associated protein-like 2) (Ganglioside expression factor 2) (GEF-2) (General protein transport factor p16) (Golgi-associated ATPase enhancer of 16 kDa) (GATE-16) (MAP1 light chain 3-related protein)	Homo sapiens (Human)	117	GABARAPL2	genecards
P02790	reviewed	HEMO_HUMAN	Hemopexin (Beta-1B-glycoprotein)	Homo sapiens (Human)	462	HPX	genecards
O43896	reviewed	KIF1C_HUMAN	Kinesin-like protein KIF1C	Homo sapiens (Human)	1103	KIF1C	genecards
Q86Z14	reviewed	KLOTB_HUMAN	Beta-klotho (BKL) (BetaKlotho) (Klotho beta-like protein)	Homo sapiens (Human)	1044	KLB	genecards
P51884	reviewed	LUM_HUMAN	Lumican (Keratan sulfate proteoglycan lumican) (KSPG lumican)	Homo sapiens (Human)	338	LUM	genecards
Q96GW9	reviewed	SYMM_HUMAN	Methionine--tRNA ligase, mitochondrial (EC 6.1.1.10) (Methionyl-tRNA synthetase 2) (Mitochondrial methionyl-tRNA synthetase) (MtMetRS)	Homo sapiens (Human)	593	MARS2	genecards
Q9UIS9	reviewed	MBD1_HUMAN	Methyl-CpG-binding domain protein 1 (CXXC-type zinc finger protein 3) (Methyl-CpG-binding protein MBD1) (Protein containing methyl-CpG-binding domain 1)	Homo sapiens (Human)	605	MBD1	genecards
O95299	reviewed	NDUAA_HUMAN	NADH dehydrogenase [ubiquinone] 1 alpha subcomplex subunit 10, mitochondrial (Complex I-42kD) (CI-42kD) (NADH-ubiquinone oxidoreductase 42 kDa subunit)	Homo sapiens (Human)	355	NDUFA10	genecards
Q15466	reviewed	NR0B2_HUMAN	Nuclear receptor subfamily 0 group B member 2 (Orphan nuclear receptor SHP) (Small heterodimer partner)	Homo sapiens (Human)	257	NR0B2	genecards
O60502	reviewed	OGA_HUMAN	Protein O-GlcNAcase (OGA) (EC 3.2.1.169) (Beta-N-acetylglucosaminidase) (Beta-N-acetylhexosaminidase) (Beta-hexosaminidase) (Meningioma-expressed antigen 5) (N-acetyl-beta-D-glucosaminidase) (N-acetyl-beta-glucosaminidase) (Nuclear cytoplasmic O-GlcNAcase and acetyltransferase) (NCOAT)	Homo sapiens (Human)	916	OGA	genecards
Q8IXI2	reviewed	MIRO1_HUMAN	Mitochondrial Rho GTPase 1 (MIRO-1) (hMiro-1) (EC 3.6.5.-) (Rac-GTP-binding protein-like protein) (Ras homolog gene family member T1)	Homo sapiens (Human)	618	RHOT1	genecards
Q14973	reviewed	NTCP_HUMAN	Hepatic sodium/bile acid cotransporter (Cell growth-inhibiting gene 29 protein) (Na(+)/bile acid cotransporter) (Na(+)/taurocholate transport protein) (Sodium/taurocholate cotransporting polypeptide) (NTCP) (Solute carrier family 10 member 1) (SLC10A1)	Homo sapiens (Human)	349	SLC10A1	genecards
Q9Y666	reviewed	S12A7_HUMAN	Solute carrier family 12 member 7 (Electroneutral potassium-chloride cotransporter 4) (K-Cl cotransporter 4)	Homo sapiens (Human)	1083	SLC12A7	genecards
Q02978	reviewed	M2OM_HUMAN	Mitochondrial 2-oxoglutarate/malate carrier protein (OGCP) (alpha-oxoglutarate carrier) (Solute carrier family 25 member 11) (SLC25A11)	Homo sapiens (Human)	314	SLC25A11	genecards
Q9H936	reviewed	GHC1_HUMAN	Mitochondrial glutamate carrier 1 (GC-1) (Glutamate/H(+) symporter 1) (Solute carrier family 25 member 22)	Homo sapiens (Human)	323	SLC25A22	genecards
Q6NUK1	reviewed	SCMC1_HUMAN	Mitochondrial adenyl nucleotide antiporter SLC25A24 (Mitochondrial ATP-Mg/Pi carrier protein 1) (Mitochondrial Ca(2+)-dependent solute carrier protein 1) (Short calcium-binding mitochondrial carrier protein 1) (SCaMC-1) (Solute carrier family 25 member 24)	Homo sapiens (Human)	477	SLC25A24	genecards
P04920	reviewed	B3A2_HUMAN	Anion exchange protein 2 (AE 2) (Anion exchanger 2) (Non-erythroid band 3-like protein) (BND3L) (Solute carrier family 4 member 2)	Homo sapiens (Human)	1241	SLC4A2	genecards
P28370	reviewed	SMCA1_HUMAN	SWI/SNF-related matrix-associated actin-dependent regulator of chromatin subfamily A member 1 (SMARCA1) (SWI/SNF-related matrix-associated actin-dependent regulator of chromatin A1) (EC 3.6.4.-) (Global transcription activator SNF2L1) (Nucleosome-remodeling factor subunit SNF2L) (SNF2L) (SNF2 related chromatin remodeling ATPase 1)	Homo sapiens (Human)	1042	SMARCA1	genecards
O60264	reviewed	SMCA5_HUMAN	SWI/SNF-related matrix-associated actin-dependent regulator of chromatin subfamily A member 5 (SMARCA5) (SWI/SNF-related matrix-associated actin-dependent regulator of chromatin A5) (EC 3.6.4.-) (Sucrose nonfermenting protein 2 homolog) (hSNF2H)	Homo sapiens (Human)	1052	SMARCA5	genecards
P00995	reviewed	ISK1_HUMAN	Serine protease inhibitor Kazal-type 1 (Pancreatic secretory trypsin inhibitor) (Tumor-associated trypsin inhibitor) (TATI)	Homo sapiens (Human)	79	SPINK1	genecards
Q86VP1	reviewed	TAXB1_HUMAN	Tax1-binding protein 1 (TRAF6-binding protein)	Homo sapiens (Human)	789	TAX1BP1	genecards
P16035	reviewed	TIMP2_HUMAN	Metalloproteinase inhibitor 2 (CSC-21K) (Tissue inhibitor of metalloproteinases 2) (TIMP-2)	Homo sapiens (Human)	220	TIMP2	genecards
O95405	reviewed	ZFYV9_HUMAN	Zinc finger FYVE domain-containing protein 9 (Mothers against decapentaplegic homolog-interacting protein) (Madh-interacting protein) (Novel serine protease) (NSP) (Receptor activation anchor) (hSARA) (Smad anchor for receptor activation)	Homo sapiens (Human)	1425	ZFYVE9	genecards
O75185	reviewed	AT2C2_HUMAN	Calcium-transporting ATPase type 2C member 2 (ATPase 2C2) (EC 7.2.2.10) (Ca(2+)/Mn(2+)-ATPase 2C2) (Secretory pathway Ca(2+)-transporting ATPase type 2) (SPCA2)	Homo sapiens (Human)	946	ATP2C2	genecards
O95972	reviewed	BMP15_HUMAN	Bone morphogenetic protein 15 (BMP-15) (Growth/differentiation factor 9B) (GDF-9B)	Homo sapiens (Human)	392	BMP15	genecards
Q9UQ52	reviewed	CNTN6_HUMAN	Contactin-6 (Neural recognition molecule NB-3) (hNB-3)	Homo sapiens (Human)	1028	CNTN6	genecards
Q96EV8	reviewed	DTBP1_HUMAN	Dysbindin (Biogenesis of lysosome-related organelles complex 1 subunit 8) (BLOC-1 subunit 8) (Dysbindin-1) (Dystrobrevin-binding protein 1) (Hermansky-Pudlak syndrome 7 protein) (HPS7 protein)	Homo sapiens (Human)	351	DTNBP1	genecards
Q86YM7	reviewed	HOME1_HUMAN	Homer protein homolog 1 (Homer-1)	Homo sapiens (Human)	354	HOMER1	genecards
Q9Y5N1	reviewed	HRH3_HUMAN	Histamine H3 receptor (H3R) (HH3R) (G-protein coupled receptor 97)	Homo sapiens (Human)	445	HRH3	genecards
P41595	reviewed	5HT2B_HUMAN	5-hydroxytryptamine receptor 2B (5-HT-2B) (5-HT2B) (Serotonin receptor 2B)	Homo sapiens (Human)	481	HTR2B	genecards
O00505	reviewed	IMA4_HUMAN	Importin subunit alpha-4 (Importin alpha Q2) (Qip2) (Karyopherin subunit alpha-3) (SRP1-gamma)	Homo sapiens (Human)	521	KPNA3	genecards
Q8NFZ4	reviewed	NLGN2_HUMAN	Neuroligin-2	Homo sapiens (Human)	835	NLGN2	genecards
O75051	reviewed	PLXA2_HUMAN	Plexin-A2 (Semaphorin receptor OCT)	Homo sapiens (Human)	1894	PLXNA2	genecards
Q9P2U7	reviewed	VGLU1_HUMAN	Vesicular glutamate transporter 1 (VGluT1) (Brain-specific Na(+)-dependent inorganic phosphate cotransporter) (Solute carrier family 17 member 7)	Homo sapiens (Human)	560	SLC17A7	genecards
Q7Z699	reviewed	SPRE1_HUMAN	Sprouty-related, EVH1 domain-containing protein 1 (Spred-1) (hSpred1)	Homo sapiens (Human)	444	SPRED1	genecards
P01222	reviewed	TSHB_HUMAN	Thyrotropin subunit beta (Thyroid-stimulating hormone subunit beta) (TSH-B) (TSH-beta) (Thyrotropin beta chain) (Thyrotropin alfa)	Homo sapiens (Human)	138	TSHB	genecards
Q8NE71	reviewed	ABCF1_HUMAN	ATP-binding cassette sub-family F member 1 (ATP-binding cassette 50) (TNF-alpha-stimulated ABC protein)	Homo sapiens (Human)	845	ABCF1	genecards
Q8TE60	reviewed	ATS18_HUMAN	A disintegrin and metalloproteinase with thrombospondin motifs 18 (ADAM-TS 18) (ADAM-TS18) (ADAMTS-18) (EC 3.4.24.-)	Homo sapiens (Human)	1221	ADAMTS18	genecards
P07327	reviewed	ADH1A_HUMAN	Alcohol dehydrogenase 1A (EC 1.1.1.1) (Alcohol dehydrogenase subunit alpha)	Homo sapiens (Human)	375	ADH1A	genecards
Q16186	reviewed	ADRM1_HUMAN	Proteasomal ubiquitin receptor ADRM1 (110 kDa cell membrane glycoprotein) (Gp110) (Adhesion-regulating molecule 1) (ARM-1) (Proteasome regulatory particle non-ATPase 13) (hRpn13) (Rpn13 homolog)	Homo sapiens (Human)	407	ADRM1	genecards
Q14155	reviewed	ARHG7_HUMAN	Rho guanine nucleotide exchange factor 7 (Beta-Pix) (COOL-1) (PAK-interacting exchange factor beta) (p85)	Homo sapiens (Human)	803	ARHGEF7	genecards
P48201	reviewed	AT5G3_HUMAN	ATP synthase F(0) complex subunit C3, mitochondrial (ATP synthase lipid-binding protein) (ATP synthase membrane subunit c locus 3) (ATP synthase proteolipid P3) (ATP synthase proton-transporting mitochondrial F(0) complex subunit C3) (ATPase protein 9) (ATPase subunit c)	Homo sapiens (Human)	142	ATP5MC3	genecards
Q9NY47	reviewed	CA2D2_HUMAN	Voltage-dependent calcium channel subunit alpha-2/delta-2 (Voltage-gated calcium channel subunit alpha-2/delta-2) [Cleaved into: Voltage-dependent calcium channel subunit alpha-2-2; Voltage-dependent calcium channel subunit delta-2]	Homo sapiens (Human)	1150	CACNA2D2	genecards
O75909	reviewed	CCNK_HUMAN	Cyclin-K	Homo sapiens (Human)	580	CCNK	genecards
Q15762	reviewed	CD226_HUMAN	CD226 antigen (DNAX accessory molecule 1) (DNAM-1) (CD antigen CD226)	Homo sapiens (Human)	336	CD226	genecards
O00299	reviewed	CLIC1_HUMAN	Chloride intracellular channel protein 1 (Chloride channel ABP) (Glutaredoxin-like oxidoreductase CLIC1) (EC 1.8.-.-) (Glutathione-dependent dehydroascorbate reductase CLIC1) (EC 1.8.5.1) (Nuclear chloride ion channel 27) (NCC27) (Regulatory nuclear chloride ion channel protein) (hRNCC)	Homo sapiens (Human)	241	CLIC1	genecards
Q92989	reviewed	CLP1_HUMAN	Polyribonucleotide 5'-hydroxyl-kinase Clp1 (EC 2.7.1.78) (Polyadenylation factor Clp1) (Polynucleotide kinase Clp1) (Pre-mRNA cleavage complex II protein Clp1)	Homo sapiens (Human)	425	CLP1	genecards
P10606	reviewed	COX5B_HUMAN	Cytochrome c oxidase subunit 5B, mitochondrial (Cytochrome c oxidase polypeptide Vb)	Homo sapiens (Human)	129	COX5B	genecards
Q9Y5B0	reviewed	CTDP1_HUMAN	RNA polymerase II subunit A C-terminal domain phosphatase (EC 3.1.3.16) (TFIIF-associating CTD phosphatase)	Homo sapiens (Human)	961	CTDP1	genecards
Q9UI47	reviewed	CTNA3_HUMAN	Catenin alpha-3 (Alpha T-catenin) (Cadherin-associated protein)	Homo sapiens (Human)	895	CTNNA3	genecards
Q96N67	reviewed	DOCK7_HUMAN	Dedicator of cytokinesis protein 7	Homo sapiens (Human)	2140	DOCK7	genecards
Q15029	reviewed	U5S1_HUMAN	116 kDa U5 small nuclear ribonucleoprotein component (Elongation factor Tu GTP-binding domain-containing protein 2) (SNU114 homolog) (hSNU114) (U5 snRNP-specific protein, 116 kDa) (U5-116 kDa)	Homo sapiens (Human)	972	EFTUD2	genecards
Q08426	reviewed	ECHP_HUMAN	Peroxisomal bifunctional enzyme (PBE) (PBFE) (L-bifunctional protein) (LBP) (Multifunctional enzyme 1) (MFE1) [Includes: Enoyl-CoA hydratase/3,2-trans-enoyl-CoA isomerase (EC 4.2.1.17) (EC 5.3.3.8); 3-hydroxyacyl-CoA dehydrogenase (EC 1.1.1.35)]	Homo sapiens (Human)	723	EHHADH	genecards
Q9NVI1	reviewed	FANCI_HUMAN	Fanconi anemia group I protein (Protein FACI)	Homo sapiens (Human)	1328	FANCI	genecards
P20930	reviewed	FILA_HUMAN	Filaggrin	Homo sapiens (Human)	4061	FLG	genecards
O75955	reviewed	FLOT1_HUMAN	Flotillin-1	Homo sapiens (Human)	427	FLOT1	genecards
Q12946	reviewed	FOXF1_HUMAN	Forkhead box protein F1 (Forkhead-related activator 1) (FREAC-1) (Forkhead-related protein FKHL5) (Forkhead-related transcription factor 1)	Homo sapiens (Human)	379	FOXF1	genecards
P36383	reviewed	CXG1_HUMAN	Gap junction gamma-1 protein (Connexin-45) (Cx45) (Gap junction alpha-7 protein)	Homo sapiens (Human)	396	GJC1	genecards
O43292	reviewed	GPAA1_HUMAN	GPI-anchor transamidase component GPAA1 (GAA1 protein homolog) (hGAA1) (Glycosylphosphatidylinositol anchor attachment 1 protein) (GPI anchor attachment protein 1)	Homo sapiens (Human)	621	GPAA1	genecards
P16403	reviewed	H12_HUMAN	Histone H1.2 (Histone H1c) (Histone H1d) (Histone H1s-1)	Homo sapiens (Human)	213	H1-2	genecards
Q2TB90	reviewed	HKDC1_HUMAN	Hexokinase HKDC1 (EC 2.7.1.1) (Hexokinase domain-containing protein 1)	Homo sapiens (Human)	917	HKDC1	genecards
O60243	reviewed	H6ST1_HUMAN	Heparan-sulfate 6-O-sulfotransferase 1 (HS6ST-1) (EC 2.8.2.-)	Homo sapiens (Human)	411	HS6ST1	genecards
Q92598	reviewed	HS105_HUMAN	Heat shock protein 105 kDa (Antigen NY-CO-25) (Heat shock 110 kDa protein) (Heat shock protein family H member 1)	Homo sapiens (Human)	858	HSPH1	genecards
Q13099	reviewed	IFT88_HUMAN	Intraflagellar transport protein 88 homolog (Recessive polycystic kidney disease protein Tg737 homolog) (Tetratricopeptide repeat protein 10) (TPR repeat protein 10)	Homo sapiens (Human)	824	IFT88	genecards
Q92833	reviewed	JARD2_HUMAN	Protein Jumonji (Jumonji/ARID domain-containing protein 2)	Homo sapiens (Human)	1246	JARID2	genecards
Q9Y6R4	reviewed	M3K4_HUMAN	Mitogen-activated protein kinase kinase kinase 4 (EC 2.7.11.25) (MAP three kinase 1) (MAPK/ERK kinase kinase 4) (MEK kinase 4) (MEKK 4)	Homo sapiens (Human)	1608	MAP3K4	genecards
Q99705	reviewed	MCHR1_HUMAN	Melanin-concentrating hormone receptor 1 (MCH receptor 1) (MCH-R1) (MCHR-1) (G-protein coupled receptor 24) (MCH-1R) (MCH1R) (MCHR) (SLC-1) (Somatostatin receptor-like protein)	Homo sapiens (Human)	353	MCHR1	genecards
P62166	reviewed	NCS1_HUMAN	Neuronal calcium sensor 1 (NCS-1) (Frequenin homolog) (Frequenin-like protein) (Frequenin-like ubiquitous protein)	Homo sapiens (Human)	190	NCS1	genecards
O00483	reviewed	NDUA4_HUMAN	Cytochrome c oxidase subunit NDUFA4 (Complex I-MLRQ) (CI-MLRQ) (NADH-ubiquinone oxidoreductase MLRQ subunit)	Homo sapiens (Human)	81	NDUFA4	genecards
P56975	reviewed	NRG3_HUMAN	Pro-neuregulin-3, membrane-bound isoform (Pro-NRG3) [Cleaved into: Neuregulin-3 (NRG-3)]	Homo sapiens (Human)	720	NRG3	genecards
Q9Y2I2	reviewed	NTNG1_HUMAN	Netrin-G1 (Laminet-1)	Homo sapiens (Human)	539	NTNG1	genecards
P36639	reviewed	8ODP_HUMAN	Oxidized purine nucleoside triphosphate hydrolase (EC 3.6.1.56) (2-hydroxy-dATP diphosphatase) (7,8-dihydro-8-oxoguanine triphosphatase) (8-oxo-dGTPase) (Methylated purine nucleoside triphosphate hydrolase) (EC 3.6.1.-) (Nucleoside diphosphate-linked moiety X motif 1) (Nudix motif 1)	Homo sapiens (Human)	156	NUDT1	genecards
P56373	reviewed	P2RX3_HUMAN	P2X purinoceptor 3 (P2X3) (ATP receptor) (Purinergic receptor)	Homo sapiens (Human)	397	P2RX3	genecards
Q92824	reviewed	PCSK5_HUMAN	Proprotein convertase subtilisin/kexin type 5 (EC 3.4.21.-) (Proprotein convertase 5) (PC5) (Proprotein convertase 6) (PC6) (hPC6) (Subtilisin/kexin-like protease PC5)	Homo sapiens (Human)	1860	PCSK5	genecards
O60664	reviewed	PLIN3_HUMAN	Perilipin-3 (47 kDa mannose 6-phosphate receptor-binding protein) (47 kDa MPR-binding protein) (Cargo selection protein TIP47) (Mannose-6-phosphate receptor-binding protein 1) (Placental protein 17) (PP17)	Homo sapiens (Human)	434	PLIN3	genecards
P31323	reviewed	KAP3_HUMAN	cAMP-dependent protein kinase type II-beta regulatory subunit	Homo sapiens (Human)	418	PRKAR2B	genecards
Q6P2Q9	reviewed	PRP8_HUMAN	Pre-mRNA-processing-splicing factor 8 (220 kDa U5 snRNP-specific protein) (PRP8 homolog) (Splicing factor Prp8) (p220)	Homo sapiens (Human)	2335	PRPF8	genecards
Q96PU8	reviewed	QKI_HUMAN	KH domain-containing RNA-binding protein QKI (Protein quaking) (Hqk) (HqkI)	Homo sapiens (Human)	341	QKI	genecards
P46060	reviewed	RAGP1_HUMAN	Ran GTPase-activating protein 1 (RanGAP1)	Homo sapiens (Human)	587	RANGAP1	genecards
Q86UR5	reviewed	RIMS1_HUMAN	Regulating synaptic membrane exocytosis protein 1 (Rab-3-interacting molecule 1) (RIM 1) (Rab-3-interacting protein 2)	Homo sapiens (Human)	1692	RIMS1	genecards
Q9NZ71	reviewed	RTEL1_HUMAN	Regulator of telomere elongation helicase 1 (EC 5.6.2.-) (Novel helicase-like)	Homo sapiens (Human)	1219	RTEL1	genecards
Q8WXD0	reviewed	RXFP2_HUMAN	Relaxin receptor 2 (G-protein coupled receptor 106) (G-protein coupled receptor affecting testicular descent) (Leucine-rich repeat-containing G-protein coupled receptor 8) (Relaxin family peptide receptor 2)	Homo sapiens (Human)	754	RXFP2	genecards
P55735	reviewed	SEC13_HUMAN	Protein SEC13 homolog (GATOR2 complex protein SEC13) (SEC13-like protein 1) (SEC13-related protein)	Homo sapiens (Human)	322	SEC13	genecards
O15047	reviewed	SET1A_HUMAN	Histone-lysine N-methyltransferase SETD1A (EC 2.1.1.364) (Lysine N-methyltransferase 2F) (SET domain-containing protein 1A) (hSET1A) (Set1/Ash2 histone methyltransferase complex subunit SET1)	Homo sapiens (Human)	1707	SETD1A	genecards
O43556	reviewed	SGCE_HUMAN	Epsilon-sarcoglycan (Epsilon-SG)	Homo sapiens (Human)	437	SGCE	genecards
Q15477	reviewed	SKI2_HUMAN	Superkiller complex protein 2 (Ski2) (EC 3.6.4.13) (Helicase-like protein) (HLP)	Homo sapiens (Human)	1246	SKIC2	genecards
O60669	reviewed	MOT2_HUMAN	Monocarboxylate transporter 2 (MCT 2) (Solute carrier family 16 member 7)	Homo sapiens (Human)	478	SLC16A7	genecards
Q6XR72	reviewed	ZNT10_HUMAN	Calcium/manganese antiporter SLC30A10 (Solute carrier family 30 member 10) (Zinc transporter 10) (ZnT-10)	Homo sapiens (Human)	485	SLC30A10	genecards
Q6P5W5	reviewed	S39A4_HUMAN	Zinc transporter ZIP4 (Solute carrier family 39 member 4) (Zrt- and Irt-like protein 4) (ZIP-4)	Homo sapiens (Human)	647	SLC39A4	genecards
Q92504	reviewed	S39A7_HUMAN	Zinc transporter SLC39A7 (Histidine-rich membrane protein Ke4) (Really interesting new gene 5 protein) (Solute carrier family 39 member 7) (Zrt-, Irt-like protein 7) (ZIP7)	Homo sapiens (Human)	469	SLC39A7	genecards
Q6U841	reviewed	S4A10_HUMAN	Sodium-driven chloride bicarbonate exchanger (Solute carrier family 4 member 10)	Homo sapiens (Human)	1118	SLC4A10	genecards
P52569	reviewed	CTR2_HUMAN	Cationic amino acid transporter 2 (CAT-2) (CAT2) (Low affinity cationic amino acid transporter 2) (Solute carrier family 7 member 2)	Homo sapiens (Human)	658	SLC7A2	genecards
Q9H2G2	reviewed	SLK_HUMAN	STE20-like serine/threonine-protein kinase (STE20-like kinase) (hSLK) (EC 2.7.11.1) (CTCL tumor antigen se20-9) (STE20-related serine/threonine-protein kinase) (STE20-related kinase) (Serine/threonine-protein kinase 2)	Homo sapiens (Human)	1235	SLK	genecards
O15020	reviewed	SPTN2_HUMAN	Spectrin beta chain, non-erythrocytic 2 (Beta-III spectrin) (Spinocerebellar ataxia 5 protein)	Homo sapiens (Human)	2390	SPTBN2	genecards
Q9GZT4	reviewed	SRR_HUMAN	Serine racemase (EC 5.1.1.18) (D-serine ammonia-lyase) (D-serine dehydratase) (EC 4.3.1.18) (L-serine ammonia-lyase) (L-serine dehydratase) (EC 4.3.1.17)	Homo sapiens (Human)	340	SRR	genecards
Q11201	reviewed	SIA4A_HUMAN	CMP-N-acetylneuraminate-beta-galactosamide-alpha-2,3-sialyltransferase 1 (Alpha 2,3-ST 1) (Beta-galactoside alpha-2,3-sialyltransferase 1) (EC 2.4.3.4) (Gal-NAc6S) (Gal-beta-1,3-GalNAc-alpha-2,3-sialyltransferase) (Monosialoganglioside sialyltransferase) (EC 2.4.3.2) (SIATFL) (ST3Gal I) (ST3GalI) (ST3GalA.1) (ST3O) (Sialyltransferase 4A) (SIAT4-A)	Homo sapiens (Human)	340	ST3GAL1	genecards
P21452	reviewed	NK2R_HUMAN	Substance-K receptor (SKR) (NK-2 receptor) (NK-2R) (Neurokinin A receptor) (Tachykinin receptor 2)	Homo sapiens (Human)	398	TACR2	genecards
Q13428	reviewed	TCOF_HUMAN	Treacle protein (Treacher Collins syndrome protein)	Homo sapiens (Human)	1488	TCOF1	genecards
O95407	reviewed	TNF6B_HUMAN	Tumor necrosis factor receptor superfamily member 6B (Decoy receptor 3) (DcR3) (Decoy receptor for Fas ligand) (M68)	Homo sapiens (Human)	300	TNFRSF6B	genecards
Q969P6	reviewed	TOP1M_HUMAN	DNA topoisomerase I, mitochondrial (TOP1mt) (EC 5.6.2.1)	Homo sapiens (Human)	601	TOP1MT	genecards
Q8WVJ9	reviewed	TWST2_HUMAN	Twist-related protein 2 (Class A basic helix-loop-helix protein 39) (bHLHa39) (Dermis-expressed protein 1) (Dermo-1)	Homo sapiens (Human)	160	TWIST2	genecards
Q9HAW8	reviewed	UD110_HUMAN	UDP-glucuronosyltransferase 1A10 (UGT1A10) (EC 2.4.1.17) (UDP-glucuronosyltransferase 1-10) (UDPGT 1-10) (UGT1*10) (UGT1-10) (UGT1.10) (UDP-glucuronosyltransferase 1-J) (UGT-1J) (UGT1J)	Homo sapiens (Human)	530	UGT1A10	genecards
Q5ST30	reviewed	SYVM_HUMAN	Valine--tRNA ligase, mitochondrial (EC 6.1.1.9) (Valyl-tRNA synthetase) (ValRS) (Valyl-tRNA synthetase-like)	Homo sapiens (Human)	1063	VARS2	genecards
Q9H267	reviewed	VP33B_HUMAN	Vacuolar protein sorting-associated protein 33B (hVPS33B)	Homo sapiens (Human)	617	VPS33B	genecards
Q8NEZ2	reviewed	VP37A_HUMAN	Vacuolar protein sorting-associated protein 37A (hVps37A) (ESCRT-I complex subunit VPS37A) (Hepatocellular carcinoma-related protein 1)	Homo sapiens (Human)	397	VPS37A	genecards
Q9NQH7	reviewed	XPP3_HUMAN	Xaa-Pro aminopeptidase 3 (X-Pro aminopeptidase 3) (EC 3.4.11.9) (Aminopeptidase P3) (APP3)	Homo sapiens (Human)	507	XPNPEP3	genecards
Q96EG1	reviewed	ARSG_HUMAN	Arylsulfatase G (ASG) (EC 3.1.6.1) (N-sulfoglucosamine-3-sulfatase) (EC 3.1.6.15)	Homo sapiens (Human)	525	ARSG	genecards
Q8NBK3	reviewed	SUMF1_HUMAN	Formylglycine-generating enzyme (FGE) (EC 1.8.3.7) (C-alpha-formylglycine-generating enzyme 1) (Sulfatase-modifying factor 1)	Homo sapiens (Human)	374	SUMF1	genecards
P41145	reviewed	OPRK_HUMAN	Kappa-type opioid receptor (K-OR-1) (KOR-1)	Homo sapiens (Human)	380	OPRK1	genecards
O00337	reviewed	S28A1_HUMAN	Sodium/nucleoside cotransporter 1 (Concentrative nucleoside transporter 1) (CNT 1) (hCNT1) (Na(+)/nucleoside cotransporter 1) (Sodium-coupled nucleoside transporter 1) (Solute carrier family 28 member 1)	Homo sapiens (Human)	649	SLC28A1	genecards
Q13454	reviewed	TUSC3_HUMAN	Dolichyl-diphosphooligosaccharide--protein glycosyltransferase subunit TUSC3 (Oligosaccharyl transferase subunit TUSC3) (Magnesium uptake/transporter TUSC3) (Protein N33) (Tumor suppressor candidate 3)	Homo sapiens (Human)	348	TUSC3	genecards
P18509	reviewed	PACA_HUMAN	Pituitary adenylate cyclase-activating polypeptide (PACAP) [Cleaved into: PACAP-related peptide (PRP-48); Pituitary adenylate cyclase-activating polypeptide 27 (PACAP-27) (PACAP27); Pituitary adenylate cyclase-activating polypeptide 38 (PACAP-38) (PACAP38)]	Homo sapiens (Human)	176	ADCYAP1	genecards
P49189	reviewed	AL9A1_HUMAN	4-trimethylaminobutyraldehyde dehydrogenase (TMABA-DH) (TMABALDH) (EC 1.2.1.47) (Aldehyde dehydrogenase E3 isozyme) (Aldehyde dehydrogenase family 9 member A1) (EC 1.2.1.3) (Formaldehyde dehydrogenase) (EC 1.2.1.46) (Gamma-aminobutyraldehyde dehydrogenase) (EC 1.2.1.19) (R-aminobutyraldehyde dehydrogenase) [Cleaved into: 4-trimethylaminobutyraldehyde dehydrogenase, N-terminally processed]	Homo sapiens (Human)	494	ALDH9A1	genecards
O00522	reviewed	KRIT1_HUMAN	Krev interaction trapped protein 1 (Krev interaction trapped 1) (Cerebral cavernous malformations 1 protein)	Homo sapiens (Human)	736	KRIT1	genecards
P02795	reviewed	MT2_HUMAN	Metallothionein-2 (MT-2) (Metallothionein-2A) (Metallothionein-II) (MT-II)	Homo sapiens (Human)	61	MT2A	genecards
Q96RU7	reviewed	TRIB3_HUMAN	Tribbles homolog 3 (TRB-3) (Neuronal cell death-inducible putative kinase) (SINK) (p65-interacting inhibitor of NF-kappa-B)	Homo sapiens (Human)	358	TRIB3	genecards
Q8IZL9	reviewed	CDK20_HUMAN	Cyclin-dependent kinase 20 (EC 2.7.11.22) (CDK-activating kinase p42) (CAK-kinase p42) (Cell cycle-related kinase) (Cell division protein kinase 20) (Cyclin-dependent protein kinase H) (Cyclin-kinase-activating kinase p42)	Homo sapiens (Human)	346	CDK20	genecards
O43520	reviewed	AT8B1_HUMAN	Phospholipid-transporting ATPase IC (EC 7.6.2.1) (ATPase class I type 8B member 1) (Familial intrahepatic cholestasis type 1) (P4-ATPase flippase complex alpha subunit ATP8B1)	Homo sapiens (Human)	1251	ATP8B1	genecards
P20648	reviewed	ATP4A_HUMAN	Potassium-transporting ATPase alpha chain 1 (EC 7.2.2.19) (Gastric H(+)/K(+) ATPase subunit alpha) (Proton pump)	Homo sapiens (Human)	1035	ATP4A	genecards
Q8WXX7	reviewed	AUTS2_HUMAN	Autism susceptibility gene 2 protein	Homo sapiens (Human)	1259	AUTS2	genecards
Q9Y4G6	reviewed	TLN2_HUMAN	Talin-2	Homo sapiens (Human)	2542	TLN2	genecards
O00233	reviewed	PSMD9_HUMAN	26S proteasome non-ATPase regulatory subunit 9 (26S proteasome regulatory subunit p27)	Homo sapiens (Human)	223	PSMD9	genecards
Q15056	reviewed	IF4H_HUMAN	Eukaryotic translation initiation factor 4H (eIF-4H) (Williams-Beuren syndrome chromosomal region 1 protein)	Homo sapiens (Human)	248	EIF4H	genecards
P78347	reviewed	GTF2I_HUMAN	General transcription factor II-I (GTFII-I) (TFII-I) (Bruton tyrosine kinase-associated protein 135) (BAP-135) (BTK-associated protein 135) (SRF-Phox1-interacting protein) (SPIN) (Williams-Beuren syndrome chromosomal region 6 protein)	Homo sapiens (Human)	998	GTF2I	genecards
Q9UHL9	reviewed	GT2D1_HUMAN	General transcription factor II-I repeat domain-containing protein 1 (GTF2I repeat domain-containing protein 1) (General transcription factor III) (MusTRD1/BEN) (Muscle TFII-I repeat domain-containing protein 1) (Slow-muscle-fiber enhancer-binding protein) (USE B1-binding protein) (Williams-Beuren syndrome chromosomal region 11 protein) (Williams-Beuren syndrome chromosomal region 12 protein)	Homo sapiens (Human)	959	GTF2IRD1	genecards
Q96RL7	reviewed	VP13A_HUMAN	Intermembrane lipid transfer protein VPS13A (Chorea-acanthocytosis protein) (Chorein) (Vacuolar protein sorting-associated protein 13A)	Homo sapiens (Human)	3174	VPS13A	genecards
O14994	reviewed	SYN3_HUMAN	Synapsin-3 (Synapsin III)	Homo sapiens (Human)	580	SYN3	genecards
Q8IZD9	reviewed	DOCK3_HUMAN	Dedicator of cytokinesis protein 3 (Modifier of cell adhesion) (Presenilin-binding protein) (PBP)	Homo sapiens (Human)	2030	DOCK3	genecards
P20142	reviewed	PEPC_HUMAN	Gastricsin (EC 3.4.23.3) (Pepsinogen C)	Homo sapiens (Human)	388	PGC	genecards
Q9BYP7	reviewed	WNK3_HUMAN	Serine/threonine-protein kinase WNK3 (EC 2.7.11.1) (Protein kinase lysine-deficient 3) (Protein kinase with no lysine 3)	Homo sapiens (Human)	1800	WNK3	genecards
Q8TD16	reviewed	BICD2_HUMAN	Protein bicaudal D homolog 2 (Bic-D 2)	Homo sapiens (Human)	824	BICD2	genecards
P30043	reviewed	BLVRB_HUMAN	Flavin reductase (NADPH) (FR) (EC 1.5.1.30) (Biliverdin reductase B) (BVR-B) (EC 1.3.1.-) (Biliverdin-IX beta-reductase) (Green heme-binding protein) (GHBP) (NADPH-dependent diaphorase) (NADPH-flavin reductase) (FLR) (S-nitroso-CoA-assisted nitrosyltransferase) (SNO-CoA-assisted nitrosyltransferase) (EC 2.6.99.-)	Homo sapiens (Human)	206	BLVRB	genecards
P30990	reviewed	NEUT_HUMAN	Neurotensin/neuromedin N [Cleaved into: Large neuromedin N (NmN-125); Neuromedin N (NN) (NmN); Neurotensin (NT); Tail peptide]	Homo sapiens (Human)	170	NTS	genecards
Q99963	reviewed	SH3G3_HUMAN	Endophilin-A3 (EEN-B2) (Endophilin-3) (SH3 domain protein 2C) (SH3 domain-containing GRB2-like protein 3)	Homo sapiens (Human)	347	SH3GL3	genecards
Q99962	reviewed	SH3G2_HUMAN	Endophilin-A1 (EEN-B1) (Endophilin-1) (SH3 domain protein 2A) (SH3 domain-containing GRB2-like protein 2)	Homo sapiens (Human)	352	SH3GL2	genecards
Q9HAV4	reviewed	XPO5_HUMAN	Exportin-5 (Exp5) (Ran-binding protein 21)	Homo sapiens (Human)	1204	XPO5	genecards
A5YKK6	reviewed	CNOT1_HUMAN	CCR4-NOT transcription complex subunit 1 (CCR4-associated factor 1) (Negative regulator of transcription subunit 1 homolog) (NOT1H) (hNOT1)	Homo sapiens (Human)	2376	CNOT1	genecards
Q8NCH0	reviewed	CHSTE_HUMAN	Carbohydrate sulfotransferase 14 (EC 2.8.2.35) (Dermatan 4-sulfotransferase 1) (D4ST-1) (hD4ST1)	Homo sapiens (Human)	376	CHST14	genecards
P51800	reviewed	CLCKA_HUMAN	Chloride channel protein ClC-Ka (Chloride channel Ka) (ClC-K1)	Homo sapiens (Human)	687	CLCNKA	genecards
Q9NWM8	reviewed	FKB14_HUMAN	Peptidyl-prolyl cis-trans isomerase FKBP14 (PPIase FKBP14) (EC 5.2.1.8) (22 kDa FK506-binding protein) (22 kDa FKBP) (FKBP-22) (FK506-binding protein 14) (FKBP-14) (Rotamase)	Homo sapiens (Human)	211	FKBP14	genecards
P61158	reviewed	ARP3_HUMAN	Actin-related protein 3 (Actin-like protein 3)	Homo sapiens (Human)	418	ACTR3	genecards
P02654	reviewed	APOC1_HUMAN	Apolipoprotein C-I (Apo-CI) (ApoC-I) (Apolipoprotein C1) [Cleaved into: Truncated apolipoprotein C-I]	Homo sapiens (Human)	83	APOC1	genecards
Q99832	reviewed	TCPH_HUMAN	T-complex protein 1 subunit eta (TCP-1-eta) (EC 3.6.1.-) (CCT-eta) (Chaperonin containing T-complex polypeptide 1 subunit 7) (HIV-1 Nef-interacting protein) [Cleaved into: T-complex protein 1 subunit eta, N-terminally processed]	Homo sapiens (Human)	543	CCT7	genecards
Q96F86	reviewed	EDC3_HUMAN	Enhancer of mRNA-decapping protein 3 (LSM16 homolog) (YjeF N-terminal domain-containing protein 2) (YjeF_N2) (hYjeF_N2) (YjeF domain-containing protein 1)	Homo sapiens (Human)	508	EDC3	genecards
Q12926	reviewed	ELAV2_HUMAN	ELAV-like protein 2 (ELAV-like neuronal protein 1) (Hu-antigen B) (HuB) (Nervous system-specific RNA-binding protein Hel-N1)	Homo sapiens (Human)	359	ELAVL2	genecards
Q9NZI8	reviewed	IF2B1_HUMAN	Insulin-like growth factor 2 mRNA-binding protein 1 (IGF2 mRNA-binding protein 1) (IMP-1) (IMP1) (Coding region determinant-binding protein) (CRD-BP) (IGF-II mRNA-binding protein 1) (VICKZ family member 1) (Zipcode-binding protein 1) (ZBP-1)	Homo sapiens (Human)	577	IGF2BP1	genecards
Q9NQR1	reviewed	KMT5A_HUMAN	N-lysine methyltransferase KMT5A (EC 2.1.1.-) (H4-K20-HMTase KMT5A) (Histone-lysine N-methyltransferase KMT5A) (EC 2.1.1.361) (Lysine N-methyltransferase 5A) (Lysine-specific methylase 5A) (PR/SET domain-containing protein 07) (PR-Set7) (PR/SET07) (SET domain-containing protein 8)	Homo sapiens (Human)	393	KMT5A	genecards
Q9BTC8	reviewed	MTA3_HUMAN	Metastasis-associated protein MTA3	Homo sapiens (Human)	594	MTA3	genecards
Q15742	reviewed	NAB2_HUMAN	NGFI-A-binding protein 2 (EGR-1-binding protein 2) (Melanoma-associated delayed early response protein) (Protein MADER)	Homo sapiens (Human)	525	NAB2	genecards
P07306	reviewed	ASGR1_HUMAN	Asialoglycoprotein receptor 1 (ASGP-R 1) (ASGPR 1) (C-type lectin domain family 4 member H1) (Hepatic lectin H1) (HL-1)	Homo sapiens (Human)	291	ASGR1	genecards
Q14032	reviewed	BAAT_HUMAN	Bile acid-CoA:amino acid N-acyltransferase (BACAT) (BAT) (EC 2.3.1.65) (Bile acid-CoA thioesterase) (Choloyl-CoA hydrolase) (EC 3.1.2.27) (Glycine N-choloyltransferase) (Long-chain fatty-acyl-CoA hydrolase) (EC 3.1.2.2)	Homo sapiens (Human)	418	BAAT	genecards
Q16667	reviewed	CDKN3_HUMAN	Cyclin-dependent kinase inhibitor 3 (EC 3.1.3.16) (EC 3.1.3.48) (CDK2-associated dual-specificity phosphatase) (Cyclin-dependent kinase interactor 1) (Cyclin-dependent kinase-interacting protein 2) (Kinase-associated phosphatase)	Homo sapiens (Human)	212	CDKN3	genecards
Q99715	reviewed	COCA1_HUMAN	Collagen alpha-1(XII) chain	Homo sapiens (Human)	3063	COL12A1	genecards
Q96HD1	reviewed	CREL1_HUMAN	Protein disulfide isomerase CRELD1 (EC 5.3.4.1) (Cysteine-rich with EGF-like domain protein 1)	Homo sapiens (Human)	420	CRELD1	genecards
P63167	reviewed	DYL1_HUMAN	Dynein light chain 1, cytoplasmic (8 kDa dynein light chain) (DLC8) (Dynein light chain LC8-type 1) (Protein inhibitor of neuronal nitric oxide synthase) (PIN)	Homo sapiens (Human)	89	DYNLL1	genecards
P51161	reviewed	FABP6_HUMAN	Gastrotropin (GT) (Fatty acid-binding protein 6) (Ileal lipid-binding protein) (ILBP) (Intestinal 15 kDa protein) (I-15P) (Intestinal bile acid-binding protein) (I-BABP)	Homo sapiens (Human)	128	FABP6	genecards
P54710	reviewed	ATNG_HUMAN	Sodium/potassium-transporting ATPase subunit gamma (Na(+)/K(+) ATPase subunit gamma) (FXYD domain-containing ion transport regulator 2) (Sodium pump gamma chain)	Homo sapiens (Human)	66	FXYD2	genecards
P39210	reviewed	MPV17_HUMAN	Mitochondrial inner membrane protein Mpv17 (Protein Mpv17)	Homo sapiens (Human)	176	MPV17	genecards
O95747	reviewed	OXSR1_HUMAN	Serine/threonine-protein kinase OSR1 (EC 2.7.11.1) (Oxidative stress-responsive 1 protein)	Homo sapiens (Human)	527	OXSR1	genecards
O00151	reviewed	PDLI1_HUMAN	PDZ and LIM domain protein 1 (C-terminal LIM domain protein 1) (Elfin) (LIM domain protein CLP-36)	Homo sapiens (Human)	329	PDLIM1	genecards
P16284	reviewed	PECA1_HUMAN	Platelet endothelial cell adhesion molecule (PECAM-1) (EndoCAM) (GPIIA') (PECA1) (CD antigen CD31)	Homo sapiens (Human)	738	PECAM1	genecards
Q02161	reviewed	RHD_HUMAN	Blood group Rh(D) polypeptide (RHXIII) (Rh polypeptide 2) (RhPII) (Rhesus D antigen) (CD antigen CD240D)	Homo sapiens (Human)	417	RHD	genecards
Q8IWU4	reviewed	ZNT8_HUMAN	Proton-coupled zinc antiporter SLC30A8 (Solute carrier family 30 member 8) (Zinc transporter 8) (ZnT-8)	Homo sapiens (Human)	369	SLC30A8	genecards
Q9UMR3	reviewed	TBX20_HUMAN	T-box transcription factor TBX20 (T-box protein 20)	Homo sapiens (Human)	447	TBX20	genecards
Q16763	reviewed	UBE2S_HUMAN	Ubiquitin-conjugating enzyme E2 S (EC 2.3.2.23) (E2 ubiquitin-conjugating enzyme S) (E2-EPF) (Ubiquitin carrier protein S) (Ubiquitin-conjugating enzyme E2-24 kDa) (Ubiquitin-conjugating enzyme E2-EPF5) (Ubiquitin-protein ligase S)	Homo sapiens (Human)	222	UBE2S	genecards
P67809	reviewed	YBOX1_HUMAN	Y-box-binding protein 1 (YB-1) (CCAAT-binding transcription factor I subunit A) (CBF-A) (DNA-binding protein B) (DBPB) (Enhancer factor I subunit A) (EFI-A) (Nuclease-sensitive element-binding protein 1) (Y-box transcription factor)	Homo sapiens (Human)	324	YBX1	genecards
Q8IWV2	reviewed	CNTN4_HUMAN	Contactin-4 (Brain-derived immunoglobulin superfamily protein 2) (BIG-2)	Homo sapiens (Human)	1026	CNTN4	genecards
O60879	reviewed	DIAP2_HUMAN	Protein diaphanous homolog 2 (Diaphanous-related formin-2) (DRF2)	Homo sapiens (Human)	1101	DIAPH2	genecards
O60383	reviewed	GDF9_HUMAN	Growth/differentiation factor 9 (GDF-9)	Homo sapiens (Human)	454	GDF9	genecards
Q9Y2X7	reviewed	GIT1_HUMAN	ARF GTPase-activating protein GIT1 (ARF GAP GIT1) (Cool-associated and tyrosine-phosphorylated protein 1) (CAT-1) (CAT1) (G protein-coupled receptor kinase-interactor 1) (GRK-interacting protein 1) (p95-APP1)	Homo sapiens (Human)	761	GIT1	genecards
Q9UPX8	reviewed	SHAN2_HUMAN	SH3 and multiple ankyrin repeat domains protein 2 (Shank2) (Cortactin-binding protein 1) (CortBP1) (Proline-rich synapse-associated protein 1)	Homo sapiens (Human)	1849	SHANK2	genecards
P28330	reviewed	ACADL_HUMAN	Long-chain specific acyl-CoA dehydrogenase, mitochondrial (LCAD) (EC 1.3.8.8)	Homo sapiens (Human)	430	ACADL	genecards
Q9BXC9	reviewed	BBS2_HUMAN	BBSome complex member BBS2 (Bardet-Biedl syndrome 2 protein)	Homo sapiens (Human)	721	BBS2	genecards
Q01151	reviewed	CD83_HUMAN	CD83 antigen (hCD83) (B-cell activation protein) (Cell surface protein HB15) (CD antigen CD83)	Homo sapiens (Human)	205	CD83	genecards
Q96BA8	reviewed	CR3L1_HUMAN	Cyclic AMP-responsive element-binding protein 3-like protein 1 (cAMP-responsive element-binding protein 3-like protein 1) (Old astrocyte specifically-induced substance) (OASIS) [Cleaved into: Processed cyclic AMP-responsive element-binding protein 3-like protein 1]	Homo sapiens (Human)	519	CREB3L1	genecards
P55060	reviewed	XPO2_HUMAN	Exportin-2 (Exp2) (Cellular apoptosis susceptibility protein) (Chromosome segregation 1-like protein) (Importin-alpha re-exporter)	Homo sapiens (Human)	971	CSE1L	genecards
Q15828	reviewed	CYTM_HUMAN	Cystatin-M (Cystatin-6) (Cystatin-E)	Homo sapiens (Human)	149	CST6	genecards
Q13838	reviewed	DX39B_HUMAN	Spliceosome RNA helicase DDX39B (EC 3.6.4.13) (56 kDa U2AF65-associated protein) (ATP-dependent RNA helicase p47) (DEAD box protein UAP56) (HLA-B-associated transcript 1 protein)	Homo sapiens (Human)	428	DDX39B	genecards
Q03113	reviewed	GNA12_HUMAN	Guanine nucleotide-binding protein subunit alpha-12 (G alpha-12) (G-protein subunit alpha-12)	Homo sapiens (Human)	381	GNA12	genecards
P78333	reviewed	GPC5_HUMAN	Glypican-5 [Cleaved into: Secreted glypican-5]	Homo sapiens (Human)	572	GPC5	genecards
P52790	reviewed	HXK3_HUMAN	Hexokinase-3 (EC 2.7.1.1) (Hexokinase type III) (HK III) (Hexokinase-C)	Homo sapiens (Human)	923	HK3	genecards
P13747	reviewed	HLAE_HUMAN	HLA class I histocompatibility antigen, alpha chain E (MHC class I antigen E) [Cleaved into: Soluble HLA class I histocompatibility antigen, alpha chain E (sHLA-E)]	Homo sapiens (Human)	358	HLA-E	genecards
Q8N6C5	reviewed	IGSF1_HUMAN	Immunoglobulin superfamily member 1 (IgSF1) (Immunoglobulin-like domain-containing protein 1) (Inhibin-binding protein) (InhBP) (Pituitary gland-specific factor 2) (p120)	Homo sapiens (Human)	1336	IGSF1	genecards
Q15652	reviewed	JHD2C_HUMAN	Probable JmjC domain-containing histone demethylation protein 2C (EC 1.14.11.-) (Jumonji domain-containing protein 1C) (Thyroid receptor-interacting protein 8) (TR-interacting protein 8) (TRIP-8)	Homo sapiens (Human)	2540	JMJD1C	genecards
Q14722	reviewed	KCAB1_HUMAN	Voltage-gated potassium channel subunit beta-1 (EC 1.1.1.-) (K(+) channel subunit beta-1) (Kv-beta-1)	Homo sapiens (Human)	419	KCNAB1	genecards
Q96L42	reviewed	KCNH8_HUMAN	Voltage-gated delayed rectifier potassium channel KCNH8 (ELK1) (hElk-1) (Ether-a-go-go-like potassium channel 3) (ELK channel 3) (ELK3) (Potassium voltage-gated channel subfamily H member 8) (Voltage-gated potassium channel subunit Kv12.1)	Homo sapiens (Human)	1107	KCNH8	genecards
Q9H0B6	reviewed	KLC2_HUMAN	Kinesin light chain 2 (KLC 2)	Homo sapiens (Human)	622	KLC2	genecards
P55145	reviewed	MANF_HUMAN	Mesencephalic astrocyte-derived neurotrophic factor (Arginine-rich protein) (Protein ARMET)	Homo sapiens (Human)	182	MANF	genecards
Q10571	reviewed	MN1_HUMAN	Transcriptional activator MN1 (Probable tumor suppressor protein MN1)	Homo sapiens (Human)	1320	MN1	genecards
O43196	reviewed	MSH5_HUMAN	MutS protein homolog 5 (hMSH5)	Homo sapiens (Human)	834	MSH5	genecards
Q9UBC5	reviewed	MYO1A_HUMAN	Unconventional myosin-Ia (Brush border myosin I) (BBM-I) (BBMI) (Myosin I heavy chain) (MIHC)	Homo sapiens (Human)	1043	MYO1A	genecards
O00159	reviewed	MYO1C_HUMAN	Unconventional myosin-Ic (Myosin I beta) (MMI-beta) (MMIb)	Homo sapiens (Human)	1063	MYO1C	genecards
O95502	reviewed	NPTXR_HUMAN	Neuronal pentraxin receptor	Homo sapiens (Human)	500	NPTXR	genecards
Q9UBC0	reviewed	HNF6_HUMAN	Hepatocyte nuclear factor 6 (HNF-6) (One cut domain family member 1) (One cut homeobox 1)	Homo sapiens (Human)	465	ONECUT1	genecards
Q6VY07	reviewed	PACS1_HUMAN	Phosphofurin acidic cluster sorting protein 1 (PACS-1)	Homo sapiens (Human)	963	PACS1	genecards
Q15366	reviewed	PCBP2_HUMAN	Poly(rC)-binding protein 2 (Alpha-CP2) (Heterogeneous nuclear ribonucleoprotein E2) (hnRNP E2)	Homo sapiens (Human)	365	PCBP2	genecards
Q14123	reviewed	PDE1C_HUMAN	Dual specificity calcium/calmodulin-dependent 3',5'-cyclic nucleotide phosphodiesterase 1C (Cam-PDE 1C) (EC 3.1.4.17) (Hcam3)	Homo sapiens (Human)	709	PDE1C	genecards
P16118	reviewed	F261_HUMAN	6-phosphofructo-2-kinase/fructose-2,6-bisphosphatase 1 (6PF-2-K/Fru-2,6-P2ase 1) (PFK/FBPase 1) (6PF-2-K/Fru-2,6-P2ase liver isozyme) [Includes: 6-phosphofructo-2-kinase (EC 2.7.1.105); Fructose-2,6-bisphosphatase (EC 3.1.3.46)]	Homo sapiens (Human)	471	PFKFB1	genecards
Q16877	reviewed	F264_HUMAN	6-phosphofructo-2-kinase/fructose-2,6-bisphosphatase 4 (6PF-2-K/Fru-2,6-P2ase 4) (PFK/FBPase 4) (6PF-2-K/Fru-2,6-P2ase testis-type isozyme) [Includes: 6-phosphofructo-2-kinase (EC 2.7.1.105); Fructose-2,6-bisphosphatase (EC 3.1.3.46)]	Homo sapiens (Human)	469	PFKFB4	genecards
Q75T13	reviewed	PGAP1_HUMAN	GPI inositol-deacylase (EC 3.1.-.-) (Post-GPI attachment to proteins factor 1) (hPGAP1)	Homo sapiens (Human)	922	PGAP1	genecards
Q9Y2T4	reviewed	2ABG_HUMAN	Serine/threonine-protein phosphatase 2A 55 kDa regulatory subunit B gamma isoform (IMYPNO1) (PP2A subunit B isoform B55-gamma) (PP2A subunit B isoform PR55-gamma) (PP2A subunit B isoform R2-gamma) (PP2A subunit B isoform gamma)	Homo sapiens (Human)	447	PPP2R2C	genecards
Q9HC23	reviewed	PROK2_HUMAN	Prokineticin-2 (PK2) (Protein Bv8 homolog)	Homo sapiens (Human)	129	PROK2	genecards
P20338	reviewed	RAB4A_HUMAN	Ras-related protein Rab-4A (EC 3.6.5.2)	Homo sapiens (Human)	218	RAB4A	genecards
P20340	reviewed	RAB6A_HUMAN	Ras-related protein Rab-6A (Rab-6) (EC 3.6.5.2)	Homo sapiens (Human)	208	RAB6A	genecards
Q99638	reviewed	RAD9A_HUMAN	Cell cycle checkpoint control protein RAD9A (hRAD9) (EC 3.1.11.2) (DNA repair exonuclease rad9 homolog A)	Homo sapiens (Human)	391	RAD9A	genecards
Q5FBB7	reviewed	SGO1_HUMAN	Shugoshin 1 (Serologically defined breast cancer antigen NY-BR-85) (Shugoshin-like 1)	Homo sapiens (Human)	561	SGO1	genecards
Q9H173	reviewed	SIL1_HUMAN	Nucleotide exchange factor SIL1 (BiP-associated protein) (BAP)	Homo sapiens (Human)	461	SIL1	genecards
Q8TCC7	reviewed	S22A8_HUMAN	Organic anion transporter 3 (hOAT3) (Organic anion/dicarboxylate exchanger) (Solute carrier family 22 member 8)	Homo sapiens (Human)	542	SLC22A8	genecards
Q9Y2P4	reviewed	S27A6_HUMAN	Long-chain fatty acid transport protein 6 (FATP-6) (Fatty acid transport protein 6) (Arachidonate--CoA ligase) (EC 6.2.1.15) (Fatty-acid-coenzyme A ligase, very long-chain 2) (Long-chain-fatty-acid--CoA ligase) (EC 6.2.1.3) (Solute carrier family 27 member 6) (Very long-chain acyl-CoA synthetase homolog 1) (VLCSH1) (hVLCS-H1) (EC 6.2.1.-)	Homo sapiens (Human)	619	SLC27A6	genecards
Q9UL54	reviewed	TAOK2_HUMAN	Serine/threonine-protein kinase TAO2 (EC 2.7.11.1) (Kinase from chicken homolog C) (hKFC-C) (Prostate-derived sterile 20-like kinase 1) (PSK-1) (PSK1) (Prostate-derived STE20-like kinase 1) (Thousand and one amino acid protein kinase 2)	Homo sapiens (Human)	1235	TAOK2	genecards
Q04727	reviewed	TLE4_HUMAN	Transducin-like enhancer protein 4 (Grg-4) (Groucho-related protein 4)	Homo sapiens (Human)	773	TLE4	genecards
Q9Y5L0	reviewed	TNPO3_HUMAN	Transportin-3 (Importin-12) (Imp12) (Transportin-SR) (TRN-SR)	Homo sapiens (Human)	923	TNPO3	genecards
Q96T88	reviewed	UHRF1_HUMAN	E3 ubiquitin-protein ligase UHRF1 (EC 2.3.2.27) (Inverted CCAAT box-binding protein of 90 kDa) (Nuclear protein 95) (Nuclear zinc finger protein Np95) (HuNp95) (hNp95) (RING finger protein 106) (RING-type E3 ubiquitin transferase UHRF1) (Transcription factor ICBP90) (Ubiquitin-like PHD and RING finger domain-containing protein 1) (hUHRF1) (Ubiquitin-like-containing PHD and RING finger domains pro…	Homo sapiens (Human)	793	UHRF1	genecards
Q9H0D6	reviewed	XRN2_HUMAN	5'-3' exoribonuclease 2 (EC 3.1.13.-) (DHM1-like protein) (DHP protein)	Homo sapiens (Human)	950	XRN2	genecards
P38567	reviewed	HYALP_HUMAN	Hyaluronidase PH-20 (Hyal-PH20) (EC 3.2.1.35) (Hyaluronoglucosaminidase PH-20) (Sperm adhesion molecule 1) (Sperm surface protein PH-20)	Homo sapiens (Human)	509	SPAM1	genecards
Q16548	reviewed	B2LA1_HUMAN	Bcl-2-related protein A1 (Bcl-2-like protein 5) (Bcl2-L-5) (Hemopoietic-specific early response protein) (Protein BFL-1) (Protein GRS)	Homo sapiens (Human)	175	BCL2A1	genecards
Q7RTT9	reviewed	S29A4_HUMAN	Equilibrative nucleoside transporter 4 (hENT4) (Plasma membrane monoamine transporter) (PMAT) (Solute carrier family 29 member 4)	Homo sapiens (Human)	530	SLC29A4	genecards
O43462	reviewed	MBTP2_HUMAN	Membrane-bound transcription factor site-2 protease (EC 3.4.24.85) (Endopeptidase S2P) (Sterol regulatory element-binding proteins intramembrane protease) (SREBPs intramembrane protease)	Homo sapiens (Human)	519	MBTPS2	genecards
Q8NFJ6	reviewed	PKR2_HUMAN	Prokineticin receptor 2 (PK-R2) (G-protein coupled receptor 73-like 1) (G-protein coupled receptor I5E) (GPR73b) (GPRg2)	Homo sapiens (Human)	384	PROKR2	genecards
O43612	reviewed	OREX_HUMAN	Hypocretin neuropeptide precursor (Hypocretin) (Hcrt) (Orexin precursor) (Prepro-orexin) (Preprohypocretin) [Cleaved into: Orexin-A (Hypocretin-1) (Hcrt1); Orexin-B (Hypocretin-2) (Hcrt2)]	Homo sapiens (Human)	131	HCRT	genecards
Q16613	reviewed	SNAT_HUMAN	Serotonin N-acetyltransferase (Serotonin acetylase) (EC 2.3.1.87) (Aralkylamine N-acetyltransferase) (AA-NAT)	Homo sapiens (Human)	207	AANAT	genecards
P48039	reviewed	MTR1A_HUMAN	Melatonin receptor type 1A (Mel-1A-R) (Mel1a receptor)	Homo sapiens (Human)	350	MTNR1A	genecards
Q7Z7G8	reviewed	VP13B_HUMAN	Intermembrane lipid transfer protein VPS13B (Cohen syndrome protein 1) (Vacuolar protein sorting-associated protein 13B)	Homo sapiens (Human)	4022	VPS13B	genecards
Q9UHM6	reviewed	OPN4_HUMAN	Melanopsin (Opsin-4)	Homo sapiens (Human)	478	OPN4	genecards
Q13427	reviewed	PPIG_HUMAN	Peptidyl-prolyl cis-trans isomerase G (PPIase G) (Peptidyl-prolyl isomerase G) (EC 5.2.1.8) (CASP10) (Clk-associating RS-cyclophilin) (CARS-Cyp) (CARS-cyclophilin) (SR-cyclophilin) (SR-cyp) (SRcyp) (Cyclophilin G) (Rotamase G)	Homo sapiens (Human)	754	PPIG	genecards
O94910	reviewed	AGRL1_HUMAN	Adhesion G protein-coupled receptor L1 (Calcium-independent alpha-latrotoxin receptor 1) (CIRL-1) (Latrophilin-1) (Lectomedin-2)	Homo sapiens (Human)	1474	ADGRL1	genecards
Q9UJA3	reviewed	MCM8_HUMAN	DNA helicase MCM8 (EC 3.6.4.12) (Minichromosome maintenance 8)	Homo sapiens (Human)	840	MCM8	genecards
P18621	reviewed	RL17_HUMAN	Large ribosomal subunit protein uL22 (60S ribosomal protein L17) (60S ribosomal protein L23) (PD-1)	Homo sapiens (Human)	184	RPL17	genecards
P61278	reviewed	SMS_HUMAN	Somatostatin (Growth hormone release-inhibiting factor) [Cleaved into: Somatostatin-28; Somatostatin-14 (SST-14); Neuronostatin (NST)]	Homo sapiens (Human)	116	SST	genecards
Q9NWB1	reviewed	RFOX1_HUMAN	RNA binding protein fox-1 homolog 1 (Ataxin-2-binding protein 1) (Fox-1 homolog A) (Hexaribonucleotide-binding protein 1)	Homo sapiens (Human)	397	RBFOX1	genecards
Q13561	reviewed	DCTN2_HUMAN	Dynactin subunit 2 (50 kDa dynein-associated polypeptide) (Dynactin complex 50 kDa subunit) (DCTN-50) (p50 dynamitin)	Homo sapiens (Human)	401	DCTN2	genecards
Q9NUM4	reviewed	T106B_HUMAN	Transmembrane protein 106B	Homo sapiens (Human)	274	TMEM106B	genecards
Q9UNS1	reviewed	TIM_HUMAN	Protein timeless homolog (hTIM)	Homo sapiens (Human)	1208	TIMELESS	genecards
P10997	reviewed	IAPP_HUMAN	Islet amyloid polypeptide (IAPP) (Amylin) (Diabetes-associated peptide) (DAP) (Insulinoma amyloid peptide)	Homo sapiens (Human)	89	IAPP	genecards
P20472	reviewed	PRVA_HUMAN	Parvalbumin alpha (Alpha-parvalbumin) (Alpha-PV)	Homo sapiens (Human)	110	PVALB	genecards
Q9UDT6	reviewed	CLIP2_HUMAN	CAP-Gly domain-containing linker protein 2 (Cytoplasmic linker protein 115) (CLIP-115) (Cytoplasmic linker protein 2) (Williams-Beuren syndrome chromosomal region 3 protein) (Williams-Beuren syndrome chromosomal region 4 protein)	Homo sapiens (Human)	1046	CLIP2	genecards
Q7L576	reviewed	CYFP1_HUMAN	Cytoplasmic FMR1-interacting protein 1 (Specifically Rac1-associated protein 1) (Sra-1) (p140sra-1)	Homo sapiens (Human)	1253	CYFIP1	genecards
P01148	reviewed	GON1_HUMAN	Progonadoliberin-1 (Progonadoliberin I) [Cleaved into: Gonadoliberin-1 (Gonadoliberin I) (Gonadorelin) (Gonadotropin-releasing hormone I) (GnRH-I) (Luliberin I) (Luteinizing hormone-releasing hormone I) (LH-RH I); GnRH-associated peptide 1 (GnRH-associated peptide I)]	Homo sapiens (Human)	92	GNRH1	genecards
Q49AN0	reviewed	CRY2_HUMAN	Cryptochrome-2	Homo sapiens (Human)	593	CRY2	genecards
Q9H8M5	reviewed	CNNM2_HUMAN	Metal transporter CNNM2 (Ancient conserved domain-containing protein 2) (Cyclin-M2)	Homo sapiens (Human)	875	CNNM2	genecards
O96008	reviewed	TOM40_HUMAN	Mitochondrial import receptor subunit TOM40 homolog (Protein Haymaker) (Translocase of outer membrane 40 kDa subunit homolog) (p38.5)	Homo sapiens (Human)	361	TOMM40	genecards
P41226	reviewed	UBA7_HUMAN	Ubiquitin-like modifier-activating enzyme 7 (Ubiquitin-activating enzyme 7) (EC 6.2.1.-) (D8) (Ubiquitin-activating enzyme E1 homolog)	Homo sapiens (Human)	1012	UBA7	genecards
O43927	reviewed	CXL13_HUMAN	C-X-C motif chemokine 13 (Angie) (B cell-attracting chemokine 1) (BCA-1) (B lymphocyte chemoattractant) (CXC chemokine BLC) (Small-inducible cytokine B13)	Homo sapiens (Human)	109	CXCL13	genecards
Q9UBV7	reviewed	B4GT7_HUMAN	Beta-1,4-galactosyltransferase 7 (Beta-1,4-GalTase 7) (Beta4Gal-T7) (b4Gal-T7) (EC 2.4.1.-) (Proteoglycan UDP-galactose:beta-xylose beta1,4-galactosyltransferase I) (UDP-Gal:beta-GlcNAc beta-1,4-galactosyltransferase 7) (UDP-galactose:beta-N-acetylglucosamine beta-1,4-galactosyltransferase 7) (UDP-galactose:beta-xylose beta-1,4-galactosyltransferase) (XGPT) (XGalT-1) (Xylosylprotein 4-beta-galact…	Homo sapiens (Human)	327	B4GALT7	genecards
Q8WY21	reviewed	SORC1_HUMAN	VPS10 domain-containing receptor SorCS1 (hSorCS)	Homo sapiens (Human)	1168	SORCS1	genecards
Q92886	reviewed	NGN1_HUMAN	Neurogenin-1 (NGN-1) (Class A basic helix-loop-helix protein 6) (bHLHa6) (Neurogenic basic-helix-loop-helix protein) (Neurogenic differentiation factor 3) (NeuroD3)	Homo sapiens (Human)	237	NEUROG1	genecards
P22676	reviewed	CALB2_HUMAN	Calretinin (CR) (29 kDa calbindin)	Homo sapiens (Human)	271	CALB2	genecards
P54257	reviewed	HAP1_HUMAN	Huntingtin-associated protein 1 (HAP-1) (Neuroan 1)	Homo sapiens (Human)	671	HAP1	genecards
O14776	reviewed	TCRG1_HUMAN	Transcription elongation regulator 1 (TATA box-binding protein-associated factor 2S) (Transcription factor CA150)	Homo sapiens (Human)	1098	TCERG1	genecards
P51811	reviewed	XK_HUMAN	Endoplasmic reticulum membrane adapter protein XK (Kell complex 37 kDa component) (Kx antigen) (Membrane transport protein XK) (XK-related protein 1)	Homo sapiens (Human)	444	XK	genecards
Q96QZ7	reviewed	MAGI1_HUMAN	Membrane-associated guanylate kinase, WW and PDZ domain-containing protein 1 (Atrophin-1-interacting protein 3) (AIP-3) (BAI1-associated protein 1) (BAP-1) (Membrane-associated guanylate kinase inverted 1) (MAGI-1) (Trinucleotide repeat-containing gene 19 protein) (WW domain-containing protein 3) (WWP3)	Homo sapiens (Human)	1491	MAGI1	genecards
P20591	reviewed	MX1_HUMAN	Interferon-induced GTP-binding protein Mx1 (Interferon-induced protein p78) (IFI-78K) (Interferon-regulated resistance GTP-binding protein MxA) (Myxoma resistance protein 1) (Myxovirus resistance protein 1) [Cleaved into: Interferon-induced GTP-binding protein Mx1, N-terminally processed]	Homo sapiens (Human)	662	MX1	genecards
Q06455	reviewed	MTG8_HUMAN	Protein CBFA2T1 (Cyclin-D-related protein) (Eight twenty one protein) (Protein ETO) (Protein MTG8) (Zinc finger MYND domain-containing protein 2)	Homo sapiens (Human)	604	RUNX1T1	genecards
P49716	reviewed	CEBPD_HUMAN	CCAAT/enhancer-binding protein delta (C/EBP delta) (Nuclear factor NF-IL6-beta) (NF-IL6-beta)	Homo sapiens (Human)	269	CEBPD	genecards
P02818	reviewed	OSTCN_HUMAN	Osteocalcin (Bone Gla protein) (BGP) (Gamma-carboxyglutamic acid-containing protein)	Homo sapiens (Human)	100	BGLAP	genecards
P01350	reviewed	GAST_HUMAN	Gastrin [Cleaved into: Gastrin-71 (Gastrin component I); Gastrin-52 (G52); Big gastrin (Gastrin component II) (Gastrin-34) (G34); Gastrin (Gastrin component III) (Gastrin-17) (G17); Gastrin-14 (G14); Gastrin-6 (G6)]	Homo sapiens (Human)	101	GAST	genecards
Q96JI7	reviewed	SPTCS_HUMAN	Spatacsin (Colorectal carcinoma-associated protein) (Spastic paraplegia 11 protein)	Homo sapiens (Human)	2443	SPG11	genecards
Q53H12	reviewed	AGK_HUMAN	Acylglycerol kinase, mitochondrial (hAGK) (EC 2.7.1.107) (EC 2.7.1.138) (EC 2.7.1.94) (Multiple substrate lipid kinase) (HsMuLK) (MuLK) (Multi-substrate lipid kinase)	Homo sapiens (Human)	422	AGK	genecards
Q8WZ55	reviewed	BSND_HUMAN	Barttin	Homo sapiens (Human)	320	BSND	genecards
Q16348	reviewed	S15A2_HUMAN	Solute carrier family 15 member 2 (Kidney H(+)/peptide cotransporter) (Oligopeptide transporter, kidney isoform) (Peptide transporter 2)	Homo sapiens (Human)	729	SLC15A2	genecards
P48681	reviewed	NEST_HUMAN	Nestin	Homo sapiens (Human)	1621	NES	genecards
P20396	reviewed	TRH_HUMAN	Pro-thyrotropin-releasing hormone (Pro-TRH) (Prothyroliberin) [Cleaved into: Thyrotropin-releasing hormone (TRH) (Protirelin) (TSH-releasing factor) (Thyroliberin) (Thyrotropin-releasing factor) (TRF)]	Homo sapiens (Human)	242	TRH	genecards
Q92813	reviewed	IOD2_HUMAN	Type II iodothyronine deiodinase (EC 1.21.99.4) (5DII) (DIOII) (Type 2 DI) (Type-II 5'-deiodinase)	Homo sapiens (Human)	273	DIO2	genecards
Q8WWN8	reviewed	ARAP3_HUMAN	Arf-GAP with Rho-GAP domain, ANK repeat and PH domain-containing protein 3 (Centaurin-delta-3) (Cnt-d3)	Homo sapiens (Human)	1544	ARAP3	genecards
Q8N3C0	reviewed	ASCC3_HUMAN	Activating signal cointegrator 1 complex subunit 3 (EC 5.6.2.4) (ASC-1 complex subunit p200) (ASC1p200) (Helicase, ATP binding 1) (Trip4 complex subunit p200)	Homo sapiens (Human)	2202	ASCC3	genecards
Q8WXI2	reviewed	CNKR2_HUMAN	Connector enhancer of kinase suppressor of ras 2 (Connector enhancer of KSR 2) (CNK homolog protein 2) (CNK2)	Homo sapiens (Human)	1034	CNKSR2	genecards
Q92585	reviewed	MAML1_HUMAN	Mastermind-like protein 1 (Mam-1)	Homo sapiens (Human)	1016	MAML1	genecards
Q29980	reviewed	MICB_HUMAN	MHC class I polypeptide-related sequence B (MIC-B)	Homo sapiens (Human)	383	MICB	genecards
P55197	reviewed	AF10_HUMAN	Protein AF-10 (ALL1-fused gene from chromosome 10 protein)	Homo sapiens (Human)	1068	MLLT10	genecards
Q13201	reviewed	MMRN1_HUMAN	Multimerin-1 (EMILIN-4) (Elastin microfibril interface located protein 4) (Elastin microfibril interfacer 4) (Endothelial cell multimerin) [Cleaved into: Platelet glycoprotein Ia*; 155 kDa platelet multimerin (p-155) (p155)]	Homo sapiens (Human)	1228	MMRN1	genecards
Q15021	reviewed	CND1_HUMAN	Condensin complex subunit 1 (Chromosome condensation-related SMC-associated protein 1) (Chromosome-associated protein D2) (hCAP-D2) (Non-SMC condensin I complex subunit D2) (XCAP-D2 homolog)	Homo sapiens (Human)	1401	NCAPD2	genecards
Q8IXF0	reviewed	NPAS3_HUMAN	Neuronal PAS domain-containing protein 3 (Neuronal PAS3) (Basic-helix-loop-helix-PAS protein MOP6) (Class E basic helix-loop-helix protein 12) (bHLHe12) (Member of PAS protein 6) (PAS domain-containing protein 6)	Homo sapiens (Human)	933	NPAS3	genecards
Q9HC56	reviewed	PCDH9_HUMAN	Protocadherin-9	Homo sapiens (Human)	1237	PCDH9	genecards
Q8N3E9	reviewed	PLCD3_HUMAN	1-phosphatidylinositol 4,5-bisphosphate phosphodiesterase delta-3 (EC 3.1.4.11) (Phosphoinositide phospholipase C-delta-3) (Phospholipase C-delta-3) (PLC-delta-3)	Homo sapiens (Human)	789	PLCD3	genecards
Q9H2U2	reviewed	IPYR2_HUMAN	Inorganic pyrophosphatase 2, mitochondrial (EC 3.6.1.1) (Pyrophosphatase SID6-306) (Pyrophosphate phospho-hydrolase 2) (PPase 2)	Homo sapiens (Human)	334	PPA2	genecards
Q9H0U4	reviewed	RAB1B_HUMAN	Ras-related protein Rab-1B (EC 3.6.5.2)	Homo sapiens (Human)	201	RAB1B	genecards
P48380	reviewed	RFX3_HUMAN	Transcription factor RFX3 (Regulatory factor X 3)	Homo sapiens (Human)	749	RFX3	genecards
P49795	reviewed	RGS19_HUMAN	Regulator of G-protein signaling 19 (RGS19) (G-alpha-interacting protein) (GAIP)	Homo sapiens (Human)	217	RGS19	genecards
P36578	reviewed	RL4_HUMAN	Large ribosomal subunit protein uL4 (60S ribosomal protein L1) (60S ribosomal protein L4)	Homo sapiens (Human)	427	RPL4	genecards
P62277	reviewed	RS13_HUMAN	Small ribosomal subunit protein uS15 (40S ribosomal protein S13)	Homo sapiens (Human)	151	RPS13	genecards
Q92766	reviewed	RREB1_HUMAN	Ras-responsive element-binding protein 1 (RREB-1) (Finger protein in nuclear bodies) (Raf-responsive zinc finger protein LZ321) (Zinc finger motif enhancer-binding protein 1) (Zep-1)	Homo sapiens (Human)	1687	RREB1	genecards
Q7Z3V4	reviewed	UBE3B_HUMAN	Ubiquitin-protein ligase E3B (EC 2.3.2.26) (HECT-type ubiquitin transferase E3B)	Homo sapiens (Human)	1068	UBE3B	genecards
Q13107	reviewed	UBP4_HUMAN	Ubiquitin carboxyl-terminal hydrolase 4 (EC 3.4.19.12) (Deubiquitinating enzyme 4) (Ubiquitin thioesterase 4) (Ubiquitin-specific-processing protease 4) (Ubiquitous nuclear protein homolog)	Homo sapiens (Human)	963	USP4	genecards
P17707	reviewed	DCAM_HUMAN	S-adenosylmethionine decarboxylase proenzyme (AdoMetDC) (SAMDC) (EC 4.1.1.50) [Cleaved into: S-adenosylmethionine decarboxylase alpha chain; S-adenosylmethionine decarboxylase beta chain]	Homo sapiens (Human)	334	AMD1	genecards
O00244	reviewed	ATOX1_HUMAN	Copper transport protein ATOX1 (Metal transport protein ATX1)	Homo sapiens (Human)	68	ATOX1	genecards
Q12983	reviewed	BNIP3_HUMAN	BCL2/adenovirus E1B 19 kDa protein-interacting protein 3	Homo sapiens (Human)	194	BNIP3	genecards
Q10589	reviewed	BST2_HUMAN	Bone marrow stromal antigen 2 (BST-2) (HM1.24 antigen) (Tetherin) (CD antigen CD317)	Homo sapiens (Human)	180	BST2	genecards
P13236	reviewed	CCL4_HUMAN	C-C motif chemokine 4 (G-26 T-lymphocyte-secreted protein) (HC21) (Lymphocyte activation gene 1 protein) (LAG-1) (MIP-1-beta(1-69)) (Macrophage inflammatory protein 1-beta) (MIP-1-beta) (PAT 744) (Protein H400) (SIS-gamma) (Small-inducible cytokine A4) (T-cell activation protein 2) (ACT-2) [Cleaved into: MIP-1-beta(3-69)]	Homo sapiens (Human)	92	CCL4	genecards
Q9Y5I7	reviewed	CLD16_HUMAN	Claudin-16 (Paracellin-1) (PCLN-1)	Homo sapiens (Human)	235	CLDN16	genecards
P51911	reviewed	CNN1_HUMAN	Calponin-1 (Basic calponin) (Calponin H1, smooth muscle)	Homo sapiens (Human)	297	CNN1	genecards
Q8N668	reviewed	COMD1_HUMAN	COMM domain-containing protein 1 (Protein Murr1)	Homo sapiens (Human)	190	COMMD1	genecards
Q9UKF6	reviewed	CPSF3_HUMAN	Cleavage and polyadenylation specificity factor subunit 3 (EC 3.1.27.-) (Cleavage and polyadenylation specificity factor 73 kDa subunit) (CPSF 73 kDa subunit) (mRNA 3'-end-processing endonuclease CPSF-73)	Homo sapiens (Human)	684	CPSF3	genecards
O75165	reviewed	DJC13_HUMAN	DnaJ homolog subfamily C member 13 (Required for receptor-mediated endocytosis 8) (RME-8)	Homo sapiens (Human)	2243	DNAJC13	genecards
Q9H0R8	reviewed	GBRL1_HUMAN	Gamma-aminobutyric acid receptor-associated protein-like 1 (Early estrogen-regulated protein) (GABA(A) receptor-associated protein-like 1) (Glandular epithelial cell protein 1) (GEC-1)	Homo sapiens (Human)	117	GABARAPL1	genecards
Q9HCG7	reviewed	GBA2_HUMAN	Non-lysosomal glucosylceramidase (NLGase) (EC 3.2.1.45) (Beta-glucocerebrosidase 2) (Beta-glucosidase 2) (Bile acid beta-glucosidase GBA2) (Bile acid glucosyl transferase GBA2) (Cholesterol glucosyltransferase GBA2) (EC 2.4.1.-) (Cholesteryl-beta-glucosidase GBA2) (EC 3.2.1.-) (Glucosylceramidase 2) (Non-lysosomal cholesterol glycosyltransferase) (Non-lysosomal galactosylceramidase) (EC 3.2.1.46)…	Homo sapiens (Human)	927	GBA2	genecards
Q6Y7W6	reviewed	GGYF2_HUMAN	GRB10-interacting GYF protein 2 (PERQ amino acid-rich with GYF domain-containing protein 2) (Trinucleotide repeat-containing gene 15 protein)	Homo sapiens (Human)	1299	GIGYF2	genecards
Q8NBJ4	reviewed	GOLM1_HUMAN	Golgi membrane protein 1 (Golgi membrane protein GP73) (Golgi phosphoprotein 2)	Homo sapiens (Human)	401	GOLM1	genecards
Q8TDU6	reviewed	GPBAR_HUMAN	G-protein coupled bile acid receptor 1 (G-protein coupled receptor GPCR19) (hGPCR19) (Membrane-type receptor for bile acids) (M-BAR) (hBG37) (BG37)	Homo sapiens (Human)	330	GPBAR1	genecards
Q9UJM8	reviewed	HAOX1_HUMAN	2-Hydroxyacid oxidase 1 (HAOX1) (EC 1.1.3.15) (Glycolate oxidase) (GO) (GOX) (Glyoxylate oxidase) (EC 1.2.3.5)	Homo sapiens (Human)	370	HAO1	genecards
Q9H2F3	reviewed	3BHS7_HUMAN	3 beta-hydroxysteroid dehydrogenase type 7 (3 beta-hydroxysteroid dehydrogenase type VII) (3-beta-HSD VII) (3-beta-hydroxy-Delta(5)-C27 steroid oxidoreductase) (C(27) 3-beta-HSD) (EC 1.1.1.-) (Cholest-5-ene-3-beta,7-alpha-diol 3-beta-dehydrogenase) (EC 1.1.1.181)	Homo sapiens (Human)	369	HSD3B7	genecards
Q05084	reviewed	ICA69_HUMAN	Islet cell autoantigen 1 (69 kDa islet cell autoantigen) (ICA69) (Islet cell autoantigen p69) (ICAp69) (p69)	Homo sapiens (Human)	483	ICA1	genecards
P20809	reviewed	IL11_HUMAN	Interleukin-11 (IL-11) (Adipogenesis inhibitory factor) (AGIF) (Oprelvekin)	Homo sapiens (Human)	199	IL11	genecards
Q7Z3B3	reviewed	KANL1_HUMAN	KAT8 regulatory NSL complex subunit 1 (MLL1/MLL complex subunit KANSL1) (MSL1 homolog 1) (hMSL1v1) (NSL complex protein NSL1) (Non-specific lethal 1 homolog)	Homo sapiens (Human)	1105	KANSL1	genecards
Q9UH77	reviewed	KLHL3_HUMAN	Kelch-like protein 3	Homo sapiens (Human)	587	KLHL3	genecards
Q8NHW3	reviewed	MAFA_HUMAN	Transcription factor MafA (Pancreatic beta-cell-specific transcriptional activator) (RIPE3b1 factor) (V-maf musculoaponeurotic fibrosarcoma oncogene homolog A)	Homo sapiens (Human)	353	MAFA	genecards
Q8NEM0	reviewed	MCPH1_HUMAN	Microcephalin	Homo sapiens (Human)	835	MCPH1	genecards
P20774	reviewed	MIME_HUMAN	Mimecan (Osteoglycin) (Osteoinductive factor) (OIF)	Homo sapiens (Human)	298	OGN	genecards
Q9H300	reviewed	PARL_HUMAN	Presenilin-associated rhomboid-like protein, mitochondrial (EC 3.4.21.105) (Mitochondrial intramembrane cleaving protease PARL) [Cleaved into: P-beta (Pbeta)]	Homo sapiens (Human)	379	PARL	genecards
O43316	reviewed	PAX4_HUMAN	Paired box protein Pax-4	Homo sapiens (Human)	350	PAX4	genecards
P02776	reviewed	PLF4_HUMAN	Platelet factor 4 (PF-4) (C-X-C motif chemokine 4) (Iroplact) (Oncostatin-A) [Cleaved into: Platelet factor 4, short form (Endothelial cell growth inhibitor)]	Homo sapiens (Human)	101	PF4	genecards
P62875	reviewed	RPAB5_HUMAN	DNA-directed RNA polymerases I, II, and III subunit RPABC5 (RNA polymerases I, II, and III subunit ABC5) (DNA-directed RNA polymerase III subunit L) (RNA polymerase II 7.6 kDa subunit) (RPB7.6) (RPB10 homolog)	Homo sapiens (Human)	67	POLR2L	genecards
Q15042	reviewed	RB3GP_HUMAN	Rab3 GTPase-activating protein catalytic subunit (RAB3 GTPase-activating protein 130 kDa subunit) (Rab3-GAP p130) (Rab3-GAP)	Homo sapiens (Human)	981	RAB3GAP1	genecards
Q9H902	reviewed	REEP1_HUMAN	Receptor expression-enhancing protein 1 (Spastic paraplegia 31 protein)	Homo sapiens (Human)	201	REEP1	genecards
Q9BT88	reviewed	SYT11_HUMAN	Synaptotagmin-11 (Synaptotagmin XI) (SytXI)	Homo sapiens (Human)	431	SYT11	genecards
Q9Y484	reviewed	WIPI4_HUMAN	WD repeat domain phosphoinositide-interacting protein 4 (WIPI-4) (WD repeat-containing protein 45)	Homo sapiens (Human)	360	WDR45	genecards
Q5MNZ9	reviewed	WIPI1_HUMAN	WD repeat domain phosphoinositide-interacting protein 1 (WIPI-1) (Atg18 protein homolog) (WD40 repeat protein interacting with phosphoinositides of 49 kDa) (WIPI 49 kDa)	Homo sapiens (Human)	446	WIPI1	genecards
Q9NRK6	reviewed	ABCBA_HUMAN	ATP-binding cassette sub-family B member 10, mitochondrial (ABC-mitochondrial erythroid protein) (ABC-me protein) (ATP-binding cassette transporter 10) (ABC transporter 10 protein) (EC 7.6.2.-) (Mitochondrial ATP-binding cassette 2) (M-ABC2)	Homo sapiens (Human)	738	ABCB10	genecards
Q8WXF7	reviewed	ATLA1_HUMAN	Atlastin-1 (ATL-1) (EC 3.6.5.-) (Brain-specific GTP-binding protein) (GTP-binding protein 3) (GBP-3) (hGBP3) (Guanine nucleotide-binding protein 3) (Spastic paraplegia 3 protein A)	Homo sapiens (Human)	558	ATL1	genecards
Q9UQB8	reviewed	BAIP2_HUMAN	BAR/IMD domain-containing adapter protein 2 (Brain-specific angiogenesis inhibitor 1-associated protein 2) (BAI-associated protein 2) (BAI1-associated protein 2) (Protein BAP2) (Fas ligand-associated factor 3) (FLAF3) (Insulin receptor substrate p53/p58) (IRS-58) (IRSp53/58) (Insulin receptor substrate protein of 53 kDa) (IRSp53) (Insulin receptor substrate p53)	Homo sapiens (Human)	552	BAIAP2	genecards
Q9HA77	reviewed	SYCM_HUMAN	Probable cysteine--tRNA ligase, mitochondrial (EC 6.1.1.16) (Cysteinyl-tRNA synthetase) (CysRS)	Homo sapiens (Human)	564	CARS2	genecards
Q9BZB8	reviewed	CPEB1_HUMAN	Cytoplasmic polyadenylation element-binding protein 1 (CPE-BP1) (CPE-binding protein 1) (h-CPEB) (hCPEB-1)	Homo sapiens (Human)	566	CPEB1	genecards
Q92904	reviewed	DAZL_HUMAN	Deleted in azoospermia-like (DAZ homolog) (DAZ-like autosomal) (Deleted in azoospermia-like 1) (SPGY-like-autosomal)	Homo sapiens (Human)	295	DAZL	genecards
O14490	reviewed	DLGP1_HUMAN	Disks large-associated protein 1 (DAP-1) (Guanylate kinase-associated protein) (hGKAP) (PSD-95/SAP90-binding protein 1) (SAP90/PSD-95-associated protein 1) (SAPAP1)	Homo sapiens (Human)	977	DLGAP1	genecards
Q9HBX8	reviewed	LGR6_HUMAN	Leucine-rich repeat-containing G-protein coupled receptor 6	Homo sapiens (Human)	967	LGR6	genecards
P58401	reviewed	NRX2B_HUMAN	Neurexin-2-beta (Neurexin II-beta)	Homo sapiens (Human)	666	NRXN2	genecards
Q9P2S2	reviewed	NRX2A_HUMAN	Neurexin-2 (Neurexin II-alpha) (Neurexin-2-alpha)	Homo sapiens (Human)	1712	NRXN2	genecards
Q92882	reviewed	OSTF1_HUMAN	Osteoclast-stimulating factor 1	Homo sapiens (Human)	214	OSTF1	genecards
Q15326	reviewed	ZMY11_HUMAN	Zinc finger MYND domain-containing protein 11 (Adenovirus 5 E1A-binding protein) (Bone morphogenetic protein receptor-associated molecule 1) (Protein BS69)	Homo sapiens (Human)	602	ZMYND11	genecards
Q08043	reviewed	ACTN3_HUMAN	Alpha-actinin-3 (Alpha-actinin skeletal muscle isoform 3) (F-actin cross-linking protein)	Homo sapiens (Human)	901	ACTN3	genecards
O95490	reviewed	AGRL2_HUMAN	Adhesion G protein-coupled receptor L2 (Calcium-independent alpha-latrotoxin receptor 2) (CIRL-2) (Latrophilin homolog 1) (Latrophilin-2) (Lectomedin-1)	Homo sapiens (Human)	1459	ADGRL2	genecards
P28332	reviewed	ADH6_HUMAN	Alcohol dehydrogenase 6 (EC 1.1.1.1)	Homo sapiens (Human)	368	ADH6	genecards
Q9UPQ3	reviewed	AGAP1_HUMAN	Arf-GAP with GTPase, ANK repeat and PH domain-containing protein 1 (AGAP-1) (Centaurin-gamma-2) (Cnt-g2) (GTP-binding and GTPase-activating protein 1) (GGAP1)	Homo sapiens (Human)	857	AGAP1	genecards
Q9BRQ8	reviewed	FSP1_HUMAN	Ferroptosis suppressor protein 1 (FSP1) (EC 1.6.5.-) (Apoptosis-inducing factor homologous mitochondrion-associated inducer of death) (AMID) (p53-responsive gene 3 protein)	Homo sapiens (Human)	373	AIFM2	genecards
O75891	reviewed	AL1L1_HUMAN	Cytosolic 10-formyltetrahydrofolate dehydrogenase (10-FTHFDH) (FDH) (EC 1.5.1.6) (Aldehyde dehydrogenase family 1 member L1)	Homo sapiens (Human)	902	ALDH1L1	genecards
Q7Z6G8	reviewed	ANS1B_HUMAN	Ankyrin repeat and sterile alpha motif domain-containing protein 1B (Amyloid-beta protein intracellular domain-associated protein 1) (AIDA-1) (E2A-PBX1-associated protein) (EB-1)	Homo sapiens (Human)	1248	ANKS1B	genecards
Q4KMQ2	reviewed	ANO6_HUMAN	Anoctamin-6 (Small-conductance calcium-activated nonselective cation channel) (SCAN channel) (Transmembrane protein 16F)	Homo sapiens (Human)	910	ANO6	genecards
Q8NFJ9	reviewed	BBS1_HUMAN	BBSome complex member BBS1 (BBS2-like protein 2) (Bardet-Biedl syndrome 1 protein)	Homo sapiens (Human)	593	BBS1	genecards
P50895	reviewed	BCAM_HUMAN	Basal cell adhesion molecule (Auberger B antigen) (B-CAM cell surface glycoprotein) (F8/G253 antigen) (Lutheran antigen) (Lutheran blood group glycoprotein) (CD antigen CD239)	Homo sapiens (Human)	628	BCAM	genecards
Q8IZS8	reviewed	CA2D3_HUMAN	Voltage-dependent calcium channel subunit alpha-2/delta-3 (Voltage-gated calcium channel subunit alpha-2/delta-3) [Cleaved into: Voltage-dependent calcium channel subunit alpha-2-3; Voltage-dependent calcium channel subunit delta-3]	Homo sapiens (Human)	1091	CACNA2D3	genecards
Q9UF02	reviewed	CCG5_HUMAN	Voltage-dependent calcium channel gamma-5 subunit (Neuronal voltage-gated calcium channel gamma-5 subunit) (Transmembrane AMPAR regulatory protein gamma-5) (TARP gamma-5)	Homo sapiens (Human)	275	CACNG5	genecards
Q8IU85	reviewed	KCC1D_HUMAN	Calcium/calmodulin-dependent protein kinase type 1D (EC 2.7.11.17) (CaM kinase I delta) (CaM kinase ID) (CaM-KI delta) (CaMKI delta) (CaMKID) (CaMKI-like protein kinase) (CKLiK)	Homo sapiens (Human)	385	CAMK1D	genecards
Q9Y6Y1	reviewed	CMTA1_HUMAN	Calmodulin-binding transcription activator 1	Homo sapiens (Human)	1673	CAMTA1	genecards
P83916	reviewed	CBX1_HUMAN	Chromobox protein homolog 1 (HP1Hsbeta) (Heterochromatin protein 1 homolog beta) (HP1 beta) (Heterochromatin protein p25) (M31) (Modifier 1 protein) (p25beta)	Homo sapiens (Human)	185	CBX1	genecards
P45973	reviewed	CBX5_HUMAN	Chromobox protein homolog 5 (Antigen p25) (Heterochromatin protein 1 homolog alpha) (HP1 alpha)	Homo sapiens (Human)	191	CBX5	genecards
P55285	reviewed	CADH6_HUMAN	Cadherin-6 (Kidney cadherin) (K-cadherin)	Homo sapiens (Human)	790	CDH6	genecards
Q9HAW4	reviewed	CLSPN_HUMAN	Claspin (hClaspin)	Homo sapiens (Human)	1339	CLSPN	genecards
Q6PUV4	reviewed	CPLX2_HUMAN	Complexin-2 (Complexin II) (CPX II) (Synaphin-1)	Homo sapiens (Human)	134	CPLX2	genecards
Q14999	reviewed	CUL7_HUMAN	Cullin-7 (CUL-7)	Homo sapiens (Human)	1698	CUL7	genecards
Q8NEL9	reviewed	DDHD1_HUMAN	Phospholipase DDHD1 (EC 3.1.1.111) (EC 3.1.1.32) (DDHD domain-containing protein 1) (Phosphatidic acid-preferring phospholipase A1 homolog) (PA-PLA1) (EC 3.1.1.118) (Phospholipid sn-1 acylhydrolase)	Homo sapiens (Human)	900	DDHD1	genecards
Q16698	reviewed	DECR_HUMAN	2,4-dienoyl-CoA reductase [(3E)-enoyl-CoA-producing], mitochondrial (EC 1.3.1.124) (2,4-dienoyl-CoA reductase [NADPH]) (4-enoyl-CoA reductase [NADPH]) (Short chain dehydrogenase/reductase family 18C member 1)	Homo sapiens (Human)	335	DECR1	genecards
Q9H4E7	reviewed	DEFI6_HUMAN	Differentially expressed in FDCP 6 homolog (DEF-6) (IRF4-binding protein)	Homo sapiens (Human)	631	DEF6	genecards
O60231	reviewed	DHX16_HUMAN	Pre-mRNA-splicing factor ATP-dependent RNA helicase DHX16 (EC 3.6.4.13) (ATP-dependent RNA helicase #3) (DEAH-box protein 16)	Homo sapiens (Human)	1041	DHX16	genecards
Q8N1I0	reviewed	DOCK4_HUMAN	Dedicator of cytokinesis protein 4	Homo sapiens (Human)	1966	DOCK4	genecards
Q9BZG8	reviewed	DPH1_HUMAN	2-(3-amino-3-carboxypropyl)histidine synthase subunit 1 (EC 2.5.1.108) (Diphthamide biosynthesis protein 1) (Diphtheria toxin resistance protein 1) (Ovarian cancer-associated gene 1 protein) (S-adenosyl-L-methionine:L-histidine 3-amino-3-carboxypropyltransferase 1)	Homo sapiens (Human)	438	DPH1	genecards
Q92611	reviewed	EDEM1_HUMAN	ER degradation-enhancing alpha-mannosidase-like protein 1	Homo sapiens (Human)	657	EDEM1	genecards
P29692	reviewed	EF1D_HUMAN	Elongation factor 1-delta (EF-1-delta) (Antigen NY-CO-4)	Homo sapiens (Human)	281	EEF1D	genecards
O15372	reviewed	EIF3H_HUMAN	Eukaryotic translation initiation factor 3 subunit H (eIF3h) (Eukaryotic translation initiation factor 3 subunit 3) (eIF-3-gamma) (eIF3 p40 subunit)	Homo sapiens (Human)	352	EIF3H	genecards
Q96EB1	reviewed	ELP4_HUMAN	Elongator complex protein 4 (hELP4) (PAX6 neighbor gene protein)	Homo sapiens (Human)	424	ELP4	genecards
Q9HC35	reviewed	EMAL4_HUMAN	Echinoderm microtubule-associated protein-like 4 (EMAP-4) (Restrictedly overexpressed proliferation-associated protein) (Ropp 120)	Homo sapiens (Human)	981	EML4	genecards
Q14331	reviewed	FRG1_HUMAN	Protein FRG1 (FSHD region gene 1 protein)	Homo sapiens (Human)	258	FRG1	genecards
P07492	reviewed	GRP_HUMAN	Gastrin-releasing peptide (GRP) [Cleaved into: Neuromedin-C (GRP-10) (GRP18-27)]	Homo sapiens (Human)	148	GRP	genecards
P57764	reviewed	GSDMD_HUMAN	Gasdermin-D (Gasdermin domain-containing protein 1) [Cleaved into: Gasdermin-D, N-terminal (GSDMD-NT) (hGSDMD-NTD); Gasdermin-D, C-terminal (GSDMD-CT) (hGSDMD-CTD); Gasdermin-D, p13 (Gasdermin-D, 13 kDa) (13 kDa GSDMD); Gasdermin-D, p40]	Homo sapiens (Human)	484	GSDMD	genecards
Q9H4Y5	reviewed	GSTO2_HUMAN	Glutathione S-transferase omega-2 (GSTO-2) (EC 2.5.1.18) (Glutathione S-transferase omega 2-2) (GSTO 2-2) (Glutathione-dependent dehydroascorbate reductase) (EC 1.8.5.1) (Monomethylarsonic acid reductase) (MMA(V) reductase) (EC 1.20.4.2)	Homo sapiens (Human)	243	GSTO2	genecards
O75146	reviewed	HIP1R_HUMAN	Huntingtin-interacting protein 1-related protein (HIP1-related protein) (Huntingtin-interacting protein 12) (HIP-12)	Homo sapiens (Human)	1068	HIP1R	genecards
P20036	reviewed	DPA1_HUMAN	HLA class II histocompatibility antigen, DP alpha 1 chain (DP(W3)) (DP(W4)) (HLA-SB alpha chain) (MHC class II DP3-alpha) (MHC class II DPA1)	Homo sapiens (Human)	260	HLA-DPA1	genecards
Q30154	reviewed	DRB5_HUMAN	HLA class II histocompatibility antigen, DR beta 5 chain (DR beta-5) (DR2-beta-2) (Dw2) (MHC class II antigen DRB5)	Homo sapiens (Human)	266	HLA-DRB5	genecards
O14756	reviewed	H17B6_HUMAN	17-beta-hydroxysteroid dehydrogenase type 6 (17-beta-HSD 6) (17-beta-HSD6) (EC 1.1.1.105) (EC 1.1.1.209) (EC 1.1.1.239) (EC 1.1.1.53) (EC 1.1.1.62) (3-alpha->beta-hydroxysteroid epimerase) (3-alpha->beta-HSE) (Oxidative 3-alpha hydroxysteroid dehydrogenase) (Short chain dehydrogenase/reductase family 9C member 6)	Homo sapiens (Human)	317	HSD17B6	genecards
Q96RY7	reviewed	IF140_HUMAN	Intraflagellar transport protein 140 homolog (WD and tetratricopeptide repeats protein 2)	Homo sapiens (Human)	1462	IFT140	genecards
Q9UHF5	reviewed	IL17B_HUMAN	Interleukin-17B (IL-17B) (Cytokine Zcyto7) (Interleukin-20) (IL-20) (Neuronal interleukin-17-related factor)	Homo sapiens (Human)	180	IL17B	genecards
O95373	reviewed	IPO7_HUMAN	Importin-7 (Imp7) (Ran-binding protein 7) (RanBP7)	Homo sapiens (Human)	1038	IPO7	genecards
Q8IZD2	reviewed	KMT2E_HUMAN	Inactive histone-lysine N-methyltransferase 2E (Inactive lysine N-methyltransferase 2E) (Myeloid/lymphoid or mixed-lineage leukemia protein 5)	Homo sapiens (Human)	1858	KMT2E	genecards
P18627	reviewed	LAG3_HUMAN	Lymphocyte activation gene 3 protein (LAG-3) (CD antigen CD223) [Cleaved into: Secreted lymphocyte activation gene 3 protein (sLAG-3)]	Homo sapiens (Human)	525	LAG3	genecards
Q86WU2	reviewed	LDHD_HUMAN	Probable D-lactate dehydrogenase, mitochondrial (DLD) (Lactate dehydrogenase D) (EC 1.1.2.4)	Homo sapiens (Human)	507	LDHD	genecards
P29536	reviewed	LMOD1_HUMAN	Leiomodin-1 (64 kDa autoantigen 1D) (64 kDa autoantigen 1D3) (64 kDa autoantigen D1) (Leiomodin, muscle form) (Smooth muscle leiomodin) (SM-Lmod) (Thyroid-associated ophthalmopathy autoantigen)	Homo sapiens (Human)	600	LMOD1	genecards
Q0VAK6	reviewed	LMOD3_HUMAN	Leiomodin-3 (Leiomodin, fetal form)	Homo sapiens (Human)	560	LMOD3	genecards
Q9NZR2	reviewed	LRP1B_HUMAN	Low-density lipoprotein receptor-related protein 1B (LRP-1B) (Low-density lipoprotein receptor-related protein-deleted in tumor) (LRP-DIT)	Homo sapiens (Human)	4599	LRP1B	genecards
Q06643	reviewed	TNFC_HUMAN	Lymphotoxin-beta (LT-beta) (Tumor necrosis factor C) (TNF-C) (Tumor necrosis factor ligand superfamily member 3)	Homo sapiens (Human)	244	LTB	genecards
P53582	reviewed	MAP11_HUMAN	Methionine aminopeptidase 1 (MAP 1) (MetAP 1) (EC 3.4.11.18) (Peptidase M 1)	Homo sapiens (Human)	386	METAP1	genecards
P29372	reviewed	3MG_HUMAN	DNA-3-methyladenine glycosylase (EC 3.2.2.21) (3-alkyladenine DNA glycosylase) (3-methyladenine DNA glycosidase) (ADPG) (N-methylpurine-DNA glycosylase)	Homo sapiens (Human)	298	MPG	genecards
Q95460	reviewed	HMR1_HUMAN	Major histocompatibility complex class I-related protein 1 (MHC class I-related protein 1) (Class I histocompatibility antigen-like protein)	Homo sapiens (Human)	341	MR1	genecards
Q6ZNJ1	reviewed	NBEL2_HUMAN	Neurobeachin-like protein 2	Homo sapiens (Human)	2754	NBEAL2	genecards
P42695	reviewed	CNDD3_HUMAN	Condensin-2 complex subunit D3 (Non-SMC condensin II complex subunit D3) (hCAP-D3)	Homo sapiens (Human)	1498	NCAPD3	genecards
Q9BPX3	reviewed	CND3_HUMAN	Condensin complex subunit 3 (Chromosome-associated protein G) (Condensin subunit CAP-G) (hCAP-G) (Melanoma antigen NY-MEL-3) (Non-SMC condensin I complex subunit G) (XCAP-G homolog)	Homo sapiens (Human)	1015	NCAPG	genecards
O14931	reviewed	NCTR3_HUMAN	Natural cytotoxicity triggering receptor 3 (Activating natural killer receptor p30) (Natural killer cell p30-related protein) (NK-p30) (NKp30) (CD antigen CD337)	Homo sapiens (Human)	201	NCR3	genecards
Q8TDX7	reviewed	NEK7_HUMAN	Serine/threonine-protein kinase Nek7 (EC 2.7.11.34) (Never in mitosis A-related kinase 7) (NimA-related protein kinase 7)	Homo sapiens (Human)	302	NEK7	genecards
P23511	reviewed	NFYA_HUMAN	Nuclear transcription factor Y subunit alpha (CAAT box DNA-binding protein subunit A) (Nuclear transcription factor Y subunit A) (NF-YA)	Homo sapiens (Human)	347	NFYA	genecards
Q9P121	reviewed	NTRI_HUMAN	Neurotrimin (hNT) (IgLON family member 2)	Homo sapiens (Human)	344	NTM	genecards
Q12769	reviewed	NU160_HUMAN	Nuclear pore complex protein Nup160 (160 kDa nucleoporin) (Nucleoporin Nup160)	Homo sapiens (Human)	1436	NUP160	genecards
Q92621	reviewed	NU205_HUMAN	Nuclear pore complex protein Nup205 (205 kDa nucleoporin) (Nucleoporin Nup205)	Homo sapiens (Human)	2012	NUP205	genecards
Q13438	reviewed	OS9_HUMAN	Protein OS-9 (Amplified in osteosarcoma 9)	Homo sapiens (Human)	667	OS9	genecards
P32242	reviewed	OTX1_HUMAN	Homeobox protein OTX1 (Orthodenticle homolog 1)	Homo sapiens (Human)	354	OTX1	genecards
Q8N573	reviewed	OXR1_HUMAN	Oxidation resistance protein 1	Homo sapiens (Human)	874	OXR1	genecards
Q15391	reviewed	P2Y14_HUMAN	P2Y purinoceptor 14 (P2Y14) (G-protein coupled receptor 105) (UDP-glucose receptor)	Homo sapiens (Human)	338	P2RY14	genecards
Q9P2E7	reviewed	PCD10_HUMAN	Protocadherin-10	Homo sapiens (Human)	1040	PCDH10	genecards
Q9Y5K3	reviewed	PCY1B_HUMAN	Choline-phosphate cytidylyltransferase B (EC 2.7.7.15) (CCT-beta) (CTP:phosphocholine cytidylyltransferase B) (CCT B) (CT B) (Phosphorylcholine transferase B)	Homo sapiens (Human)	369	PCYT1B	genecards
Q01064	reviewed	PDE1B_HUMAN	Dual specificity calcium/calmodulin-dependent 3',5'-cyclic nucleotide phosphodiesterase 1B (Cam-PDE 1B) (EC 3.1.4.17) (63 kDa Cam-PDE)	Homo sapiens (Human)	536	PDE1B	genecards
Q86TG7	reviewed	PEG10_HUMAN	Retrotransposon-derived protein PEG10 (Embryonal carcinoma differentiation-regulated protein) (Mammalian retrotransposon-derived protein 2) (Myelin expression factor 3-like protein 1) (MEF3-like protein 1) (Paternally expressed gene 10 protein) (Retrotransposon gag domain-containing protein 3) (Retrotransposon-derived gag-like polyprotein) (Ty3/Gypsy-like protein)	Homo sapiens (Human)	708	PEG10	genecards
O43189	reviewed	PHF1_HUMAN	PHD finger protein 1 (Protein PHF1) (hPHF1) (Polycomb-like protein 1) (hPCl1)	Homo sapiens (Human)	567	PHF1	genecards
Q9BRB3	reviewed	PIGQ_HUMAN	Phosphatidylinositol N-acetylglucosaminyltransferase subunit Q (N-acetylglucosamyl transferase component GPI1) (Phosphatidylinositol-glycan biosynthesis class Q protein) (PIG-Q)	Homo sapiens (Human)	760	PIGQ	genecards
Q99569	reviewed	PKP4_HUMAN	Plakophilin-4 (p0071)	Homo sapiens (Human)	1192	PKP4	genecards
Q96LA8	reviewed	ANM6_HUMAN	Protein arginine N-methyltransferase 6 (EC 2.1.1.319) (Heterogeneous nuclear ribonucleoprotein methyltransferase-like protein 6) (Histone-arginine N-methyltransferase PRMT6)	Homo sapiens (Human)	375	PRMT6	genecards
Q9UKA9	reviewed	PTBP2_HUMAN	Polypyrimidine tract-binding protein 2 (Neural polypyrimidine tract-binding protein) (Neurally-enriched homolog of PTB) (PTB-like protein)	Homo sapiens (Human)	531	PTBP2	genecards
P52306	reviewed	GDS1_HUMAN	Rap1 GTPase-GDP dissociation stimulator 1 (Exchange factor smgGDS) (SMG GDS protein) (SMG P21 stimulatory GDP/GTP exchange protein)	Homo sapiens (Human)	607	RAP1GDS1	genecards
Q9Y2J0	reviewed	RP3A_HUMAN	Rabphilin-3A (Exophilin-1)	Homo sapiens (Human)	694	RPH3A	genecards
Q15424	reviewed	SAFB1_HUMAN	Scaffold attachment factor B1 (SAF-B) (SAF-B1) (HSP27 estrogen response element-TATA box-binding protein) (HSP27 ERE-TATA-binding protein)	Homo sapiens (Human)	915	SAFB	genecards
Q8IX30	reviewed	SCUB3_HUMAN	Signal peptide, CUB and EGF-like domain-containing protein 3	Homo sapiens (Human)	993	SCUBE3	genecards
Q13435	reviewed	SF3B2_HUMAN	Splicing factor 3B subunit 2 (Pre-mRNA-splicing factor SF3b 145 kDa subunit) (SF3b145) (Spliceosome-associated protein 145) (SAP 145)	Homo sapiens (Human)	895	SF3B2	genecards
P81133	reviewed	SIM1_HUMAN	Single-minded homolog 1 (Class E basic helix-loop-helix protein 14) (bHLHe14)	Homo sapiens (Human)	766	SIM1	genecards
Q7KZF4	reviewed	SND1_HUMAN	Staphylococcal nuclease domain-containing protein 1 (EC 3.1.31.1) (100 kDa coactivator) (EBNA2 coactivator p100) (Tudor domain-containing protein 11) (p100 co-activator)	Homo sapiens (Human)	910	SND1	genecards
P35713	reviewed	SOX18_HUMAN	Transcription factor SOX-18	Homo sapiens (Human)	384	SOX18	genecards
Q96T58	reviewed	MINT_HUMAN	Msx2-interacting protein (SMART/HDAC1-associated repressor protein) (SPEN homolog)	Homo sapiens (Human)	3664	SPEN	genecards
Q6ZRS2	reviewed	SRCAP_HUMAN	Helicase SRCAP (EC 3.6.4.-) (Domino homolog 2) (Snf2-related CBP activator)	Homo sapiens (Human)	3230	SRCAP	genecards
Q9H668	reviewed	STN1_HUMAN	CST complex subunit STN1 (Oligonucleotide/oligosaccharide-binding fold-containing protein 1) (Suppressor of cdc thirteen homolog)	Homo sapiens (Human)	368	STN1	genecards
Q5HYA8	reviewed	MKS3_HUMAN	Meckelin (Meckel syndrome type 3 protein) (Transmembrane protein 67)	Homo sapiens (Human)	995	TMEM67	genecards
P14373	reviewed	TRI27_HUMAN	Zinc finger protein RFP (EC 2.3.2.27) (RING finger protein 76) (Ret finger protein) (Tripartite motif-containing protein 27)	Homo sapiens (Human)	513	TRIM27	genecards
Q969D9	reviewed	TSLP_HUMAN	Thymic stromal lymphopoietin	Homo sapiens (Human)	159	TSLP	genecards
P62079	reviewed	TSN5_HUMAN	Tetraspanin-5 (Tspan-5) (Tetraspan NET-4) (Transmembrane 4 superfamily member 9)	Homo sapiens (Human)	268	TSPAN5	genecards
P26368	reviewed	U2AF2_HUMAN	Splicing factor U2AF 65 kDa subunit (U2 auxiliary factor 65 kDa subunit) (hU2AF(65)) (hU2AF65) (U2 snRNP auxiliary factor large subunit)	Homo sapiens (Human)	475	U2AF2	genecards
P60604	reviewed	UB2G2_HUMAN	Ubiquitin-conjugating enzyme E2 G2 (EC 2.3.2.23) (E2 ubiquitin-conjugating enzyme G2) (Ubiquitin carrier protein G2) (Ubiquitin-protein ligase G2)	Homo sapiens (Human)	165	UBE2G2	genecards
Q9HAW7	reviewed	UD17_HUMAN	UDP-glucuronosyltransferase 1A7 (UGT1A7) (EC 2.4.1.17) (UDP-glucuronosyltransferase 1-7) (UDPGT 1-7) (UGT1*7) (UGT1-07) (UGT1.7) (UDP-glucuronosyltransferase 1-G) (UGT-1G) (UGT1G)	Homo sapiens (Human)	530	UGT1A7	genecards
Q96RL1	reviewed	UIMC1_HUMAN	BRCA1-A complex subunit RAP80 (Receptor-associated protein 80) (Retinoid X receptor-interacting protein 110) (Ubiquitin interaction motif-containing protein 1)	Homo sapiens (Human)	719	UIMC1	genecards
O95185	reviewed	UNC5C_HUMAN	Netrin receptor UNC5C (Protein unc-5 homolog 3) (Protein unc-5 homolog C)	Homo sapiens (Human)	931	UNC5C	genecards
Q86Y07	reviewed	VRK2_HUMAN	Serine/threonine-protein kinase VRK2 (EC 2.7.11.1) (Vaccinia-related kinase 2)	Homo sapiens (Human)	508	VRK2	genecards
Q7Z7D3	reviewed	VTCN1_HUMAN	V-set domain-containing T-cell activation inhibitor 1 (B7 homolog 4) (B7-H4) (B7h.5) (Immune costimulatory protein B7-H4) (Protein B7S1) (T-cell costimulatory molecule B7x)	Homo sapiens (Human)	282	VTCN1	genecards
Q93098	reviewed	WNT8B_HUMAN	Protein Wnt-8b	Homo sapiens (Human)	351	WNT8B	genecards
O43543	reviewed	XRCC2_HUMAN	DNA repair protein XRCC2 (X-ray repair cross-complementing protein 2)	Homo sapiens (Human)	280	XRCC2	genecards
P55201	reviewed	BRPF1_HUMAN	Peregrin (Bromodomain and PHD finger-containing protein 1) (Protein Br140)	Homo sapiens (Human)	1214	BRPF1	genecards
O43307	reviewed	ARHG9_HUMAN	Rho guanine nucleotide exchange factor 9 (Collybistin) (PEM-2 homolog) (Rac/Cdc42 guanine nucleotide exchange factor 9)	Homo sapiens (Human)	516	ARHGEF9	genecards
P52594	reviewed	AGFG1_HUMAN	Arf-GAP domain and FG repeat-containing protein 1 (HIV-1 Rev-binding protein) (Nucleoporin-like protein RIP) (Rev-interacting protein) (Rev/Rex activation domain-binding protein)	Homo sapiens (Human)	562	AGFG1	genecards
P08567	reviewed	PLEK_HUMAN	Pleckstrin (Platelet 47 kDa protein) (p47)	Homo sapiens (Human)	350	PLEK	genecards
O75807	reviewed	PR15A_HUMAN	Protein phosphatase 1 regulatory subunit 15A (Growth arrest and DNA damage-inducible protein GADD34) (Myeloid differentiation primary response protein MyD116 homolog)	Homo sapiens (Human)	674	PPP1R15A	genecards
P03973	reviewed	SLPI_HUMAN	Antileukoproteinase (ALP) (BLPI) (HUSI-1) (Mucus proteinase inhibitor) (MPI) (Protease inhibitor WAP4) (Secretory leukocyte protease inhibitor) (Seminal proteinase inhibitor) (WAP four-disulfide core domain protein 4)	Homo sapiens (Human)	132	SLPI	genecards
P08118	reviewed	MSMB_HUMAN	Beta-microseminoprotein (Immunoglobulin-binding factor) (IGBF) (PN44) (Prostate secreted seminal plasma protein) (Prostate secretory protein of 94 amino acids) (PSP-94) (PSP94) (Seminal plasma beta-inhibin)	Homo sapiens (Human)	114	MSMB	genecards
Q9UNF1	reviewed	MAGD2_HUMAN	Melanoma-associated antigen D2 (11B6) (Breast cancer-associated gene 1 protein) (BCG-1) (Hepatocellular carcinoma-associated protein JCL-1) (MAGE-D2 antigen)	Homo sapiens (Human)	606	MAGED2	genecards
Q13112	reviewed	CAF1B_HUMAN	Chromatin assembly factor 1 subunit B (CAF-1 subunit B) (Chromatin assembly factor I p60 subunit) (CAF-I 60 kDa subunit) (CAF-I p60) (M-phase phosphoprotein 7)	Homo sapiens (Human)	559	CHAF1B	genecards
O94986	reviewed	CE152_HUMAN	Centrosomal protein of 152 kDa (Cep152)	Homo sapiens (Human)	1710	CEP152	genecards
P55008	reviewed	AIF1_HUMAN	Allograft inflammatory factor 1 (AIF-1) (Ionized calcium-binding adapter molecule 1) (Protein G1)	Homo sapiens (Human)	147	AIF1	genecards
Q99743	reviewed	NPAS2_HUMAN	Neuronal PAS domain-containing protein 2 (Neuronal PAS2) (Basic-helix-loop-helix-PAS protein MOP4) (Class E basic helix-loop-helix protein 9) (bHLHe9) (Member of PAS protein 4) (PAS domain-containing protein 4)	Homo sapiens (Human)	824	NPAS2	genecards
Q13585	reviewed	MTR1L_HUMAN	Melatonin-related receptor (G protein-coupled receptor 50) (H9) [Cleaved into: C-terminal domain]	Homo sapiens (Human)	617	GPR50	genecards
Q9UNY4	reviewed	TTF2_HUMAN	Transcription termination factor 2 (EC 3.6.4.-) (Lodestar homolog) (RNA polymerase II termination factor) (Transcription release factor 2) (F2) (HuF2)	Homo sapiens (Human)	1162	TTF2	genecards
Q9H9S5	reviewed	FKRP_HUMAN	Ribitol 5-phosphate transferase FKRP (EC 2.7.8.-) (Fukutin-related protein) (Ribitol-5-phosphate transferase)	Homo sapiens (Human)	495	FKRP	genecards
Q96M98	reviewed	PACRG_HUMAN	Parkin coregulated gene protein (Molecular chaperone/chaperonin-binding protein) (PARK2 coregulated gene protein)	Homo sapiens (Human)	296	PACRG	genecards
Q9H4W6	reviewed	COE3_HUMAN	Transcription factor COE3 (Early B-cell factor 3) (EBF-3) (Olf-1/EBF-like 2) (O/E-2) (OE-2)	Homo sapiens (Human)	596	EBF3	genecards
Q96QE2	reviewed	MYCT_HUMAN	Proton myo-inositol cotransporter (H(+)-myo-inositol cotransporter) (Hmit) (H(+)-myo-inositol symporter) (Solute carrier family 2 member 13)	Homo sapiens (Human)	648	SLC2A13	genecards
Q9BYB0	reviewed	SHAN3_HUMAN	SH3 and multiple ankyrin repeat domains protein 3 (Shank3) (Proline-rich synapse-associated protein 2) (ProSAP2)	Homo sapiens (Human)	1806	SHANK3	genecards
O75344	reviewed	FKBP6_HUMAN	Inactive peptidyl-prolyl cis-trans isomerase FKBP6 (Inactive PPIase FKBP6) (36 kDa FK506-binding protein) (36 kDa FKBP) (FKBP-36) (FK506-binding protein 6) (FKBP-6) (Immunophilin FKBP36)	Homo sapiens (Human)	327	FKBP6	genecards
P01562	reviewed	IFNA1_HUMAN	Interferon alpha-1/13 (IFN-alpha-1/13) (Interferon alpha-D) (LeIF D)	Homo sapiens (Human)	189	IFNA1;	genecards
Q9UKT7	reviewed	FBXL3_HUMAN	F-box/LRR-repeat protein 3 (F-box and leucine-rich repeat protein 3A) (F-box/LRR-repeat protein 3A)	Homo sapiens (Human)	428	FBXL3	genecards
Q92979	reviewed	NEP1_HUMAN	Ribosomal RNA small subunit methyltransferase NEP1 (EC 2.1.1.-) (18S rRNA (pseudouridine(1248)-N1)-methyltransferase) (18S rRNA Psi1248 methyltransferase) (Nucleolar protein EMG1 homolog) (Protein C2f) (Ribosome biogenesis protein NEP1)	Homo sapiens (Human)	244	EMG1	genecards
P46087	reviewed	NOP2_HUMAN	28S rRNA (cytosine(4447)-C(5))-methyltransferase (EC 2.1.1.-) (Nucleolar protein 1) (Nucleolar protein 2 homolog) (Proliferating-cell nucleolar antigen p120) (Proliferation-associated nucleolar protein p120)	Homo sapiens (Human)	812	NOP2	genecards
Q96H72	reviewed	S39AD_HUMAN	Zinc transporter ZIP13 (LIV-1 subfamily of ZIP zinc transporter 9) (LZT-Hs9) (Solute carrier family 39 member 13) (Zrt- and Irt-like protein 13) (ZIP-13)	Homo sapiens (Human)	371	SLC39A13	genecards
Q6W5P4	reviewed	NPSR1_HUMAN	Neuropeptide S receptor (G-protein coupled receptor 154) (G-protein coupled receptor PGR14) (G-protein coupled receptor for asthma susceptibility)	Homo sapiens (Human)	371	NPSR1	genecards
Q8N5Z0	reviewed	AADAT_HUMAN	Kynurenine/alpha-aminoadipate aminotransferase, mitochondrial (KAT/AadAT) (2-aminoadipate aminotransferase) (2-aminoadipate transaminase) (EC 2.6.1.39) (Alpha-aminoadipate aminotransferase) (AadAT) (Glycine transaminase AADAT) (EC 2.6.1.4) (Kynurenine aminotransferase II) (Kynurenine--glyoxylate transaminase AADAT) (EC 2.6.1.63) (Kynurenine--oxoglutarate aminotransferase II) (Kynurenine--oxogluta…	Homo sapiens (Human)	425	AADAT	genecards
Q96G01	reviewed	BICD1_HUMAN	Protein bicaudal D homolog 1 (Bic-D 1)	Homo sapiens (Human)	975	BICD1	genecards
Q99748	reviewed	NRTN_HUMAN	Neurturin	Homo sapiens (Human)	197	NRTN	genecards
Q9UL15	reviewed	BAG5_HUMAN	BAG family molecular chaperone regulator 5 (BAG-5) (Bcl-2-associated athanogene 5)	Homo sapiens (Human)	447	BAG5	genecards
Q6UN15	reviewed	FIP1_HUMAN	Pre-mRNA 3'-end-processing factor FIP1 (hFip1) (FIP1-like 1 protein) (Factor interacting with PAP) (Rearranged in hypereosinophilia)	Homo sapiens (Human)	594	FIP1L1	genecards
Q6IS24	reviewed	GLT17_HUMAN	Polypeptide N-acetylgalactosaminyltransferase 17 (EC 2.4.1.41) (Polypeptide GalNAc transferase-like protein 3) (GalNAc-T-like protein 3) (pp-GaNTase-like protein 3) (Protein-UDP acetylgalactosaminyltransferase-like protein 3) (UDP-GalNAc:polypeptide N-acetylgalactosaminyltransferase-like protein 3) (Williams-Beuren syndrome chromosomal region 17 protein)	Homo sapiens (Human)	598	GALNT17	genecards
Q9Y4Z2	reviewed	NGN3_HUMAN	Neurogenin-3 (NGN-3) (Class A basic helix-loop-helix protein 7) (bHLHa7) (Protein atonal homolog 5)	Homo sapiens (Human)	214	NEUROG3	genecards
Q7Z5J4	reviewed	RAI1_HUMAN	Retinoic acid-induced protein 1	Homo sapiens (Human)	1906	RAI1	genecards
Q8IXI1	reviewed	MIRO2_HUMAN	Mitochondrial Rho GTPase 2 (MIRO-2) (hMiro-2) (EC 3.6.5.-) (Ras homolog gene family member T2)	Homo sapiens (Human)	618	RHOT2	genecards
Q71RS6	reviewed	NCKX5_HUMAN	Sodium/potassium/calcium exchanger 5 (Na(+)/K(+)/Ca(2+)-exchange protein 5) (Solute carrier family 24 member 5)	Homo sapiens (Human)	500	SLC24A5	genecards
P46721	reviewed	SO1A2_HUMAN	Solute carrier organic anion transporter family member 1A2 (OATP1A2) (OATP-A) (Organic anion-transporting polypeptide 1) (OATP-1) (Sodium-independent organic anion transporter) (Solute carrier family 21 member 3)	Homo sapiens (Human)	670	SLCO1A2	genecards
Q9HAR2	reviewed	AGRL3_HUMAN	Adhesion G protein-coupled receptor L3 (Calcium-independent alpha-latrotoxin receptor 3) (CIRL-3) (Latrophilin-3) (Lectomedin-3)	Homo sapiens (Human)	1447	ADGRL3	genecards
Q8N3J6	reviewed	CADM2_HUMAN	Cell adhesion molecule 2 (Immunoglobulin superfamily member 4D) (IgSF4D) (Nectin-like protein 3) (NECL-3) (Synaptic cell adhesion molecule 2) (SynCAM 2)	Homo sapiens (Human)	435	CADM2	genecards
Q9Y566	reviewed	SHAN1_HUMAN	SH3 and multiple ankyrin repeat domains protein 1 (Shank1) (Somatostatin receptor-interacting protein) (SSTR-interacting protein) (SSTRIP)	Homo sapiens (Human)	2161	SHANK1	genecards
Q9Y646	reviewed	CBPQ_HUMAN	Carboxypeptidase Q (EC 3.4.17.-) (Lysosomal dipeptidase) (Plasma glutamate carboxypeptidase)	Homo sapiens (Human)	472	CPQ	genecards
Q6UY14	reviewed	ATL4_HUMAN	ADAMTS-like protein 4 (ADAMTSL-4) (Thrombospondin repeat-containing protein 1)	Homo sapiens (Human)	1074	ADAMTSL4	genecards
Q15283	reviewed	RASA2_HUMAN	Ras GTPase-activating protein 2 (GTPase-activating protein 1m) (GAP1m)	Homo sapiens (Human)	850	RASA2	genecards
P51116	reviewed	FXR2_HUMAN	RNA-binding protein FXR2 (FXR2P) (FMR1 autosomal homolog 2)	Homo sapiens (Human)	673	FXR2	genecards
Q93045	reviewed	STMN2_HUMAN	Stathmin-2 (Superior cervical ganglion-10 protein) (Protein SCG10)	Homo sapiens (Human)	179	STMN2	genecards
Q8TCU4	reviewed	ALMS1_HUMAN	Centrosome-associated protein ALMS1 (Alstrom syndrome protein 1)	Homo sapiens (Human)	4168	ALMS1	genecards
Q96P48	reviewed	ARAP1_HUMAN	Arf-GAP with Rho-GAP domain, ANK repeat and PH domain-containing protein 1 (Centaurin-delta-2) (Cnt-d2)	Homo sapiens (Human)	1450	ARAP1	genecards
O95376	reviewed	ARI2_HUMAN	E3 ubiquitin-protein ligase ARIH2 (ARI-2) (Protein ariadne-2 homolog) (EC 2.3.2.31) (Triad1 protein)	Homo sapiens (Human)	493	ARIH2	genecards
Q9UP83	reviewed	COG5_HUMAN	Conserved oligomeric Golgi complex subunit 5 (COG complex subunit 5) (13S Golgi transport complex 90 kDa subunit) (GTC-90) (Component of oligomeric Golgi complex 5) (Golgi transport complex 1)	Homo sapiens (Human)	860	COG5	genecards
P49447	reviewed	CY561_HUMAN	Transmembrane ascorbate-dependent reductase CYB561 (EC 7.2.1.-) (Cytochrome b-561) (Cytochrome b561)	Homo sapiens (Human)	251	CYB561	genecards
Q9NR23	reviewed	GDF3_HUMAN	Growth/differentiation factor 3 (GDF-3)	Homo sapiens (Human)	364	GDF3	genecards
Q6PIL6	reviewed	KCIP4_HUMAN	Kv channel-interacting protein 4 (KChIP4) (A-type potassium channel modulatory protein 4) (Calsenilin-like protein) (Potassium channel-interacting protein 4)	Homo sapiens (Human)	250	KCNIP4	genecards
O75840	reviewed	KLF7_HUMAN	Krueppel-like factor 7 (Ubiquitous krueppel-like factor)	Homo sapiens (Human)	302	KLF7	genecards
P61968	reviewed	LMO4_HUMAN	LIM domain transcription factor LMO4 (Breast tumor autoantigen) (LIM domain only protein 4) (LMO-4)	Homo sapiens (Human)	165	LMO4	genecards
O75151	reviewed	PHF2_HUMAN	Lysine-specific demethylase PHF2 (EC 1.14.11.-) (GRC5) (PHD finger protein 2)	Homo sapiens (Human)	1096	PHF2	genecards
O43314	reviewed	VIP2_HUMAN	Inositol hexakisphosphate and diphosphoinositol-pentakisphosphate kinase 2 (EC 2.7.4.24) (Diphosphoinositol pentakisphosphate kinase 2) (Histidine acid phosphatase domain-containing protein 1) (InsP6 and PP-IP5 kinase 2) (VIP1 homolog 2) (hsVIP2)	Homo sapiens (Human)	1243	PPIP5K2	genecards
[truncated: 1,922 more rows]

## Sheet: Supplementary Table3. string_in
Betweenness	Closeness	Degree	name	selected	shared name
[truncated: 359 more rows]

## Sheet: Table S4
Category	Term	Genes	Count	List Total	Pop Hits	Pop Total	P-Value	Benjamini	Fold Enrichment	Bonferroni	FDR	Fisher Exact
[truncated: 925 more rows]

[truncated: 4 more sheets: Table S5, Table S6, Table S7, Table S8]
